# Supplementary material for: Integrated Transcriptome and Metabolic Analyses Reveals Novel Insights into Free Amino Acid Metabolism in Huangjinya Tea Cultivar
Source: Front Plant Sci. 2017 Mar 6;8:291. doi: 10.3389/fpls.2017.00291 (PMC5337497; doi:10.3389/fpls.2017.00291)
Supplement: Supplementary file 3 [file Table3.XLSX]

## Sheet: Sheet4
Table S3 Altered genes between chlorotic and green leaves that were reported in this study
Pathway	Gene name(EC number)	transcripts	log2FoldChange(C/G)	NR-id and Des	swiss-Des
Metabolism of amino acid	Histidinol dehydrogenase(1.1.1.23)	CL64384Contig1	-	gi|225451641|ref|XP_002277244.1|PREDICTED: histidine biosynthesis bifunctional protein hisIE, chloroplastic [Vitis vinifera] >gi|296082253|emb|CBI21258.3| unnamed protein product [Vitis vinifera]	Histidine biosynthesis bifunctional protein hisIE, chloroplastic OS=Arabidopsis thaliana GN=HISN2 PE=2 SV=1
	Histidinol dehydrogenase(1.1.1.23)	CL34015Contig1	-4.87	gi|359493020|ref|XP_002264907.2|PREDICTED: histidinol dehydrogenase, chloroplastic-like [Vitis vinifera]	Histidinol dehydrogenase, chloroplastic OS=Arabidopsis thaliana GN=HISN8 PE=2 SV=1
	Histidinol dehydrogenase(1.1.1.23)	CL33083Contig1	-0.8	gi|225451641|ref|XP_002277244.1|PREDICTED: histidine biosynthesis bifunctional protein hisIE, chloroplastic [Vitis vinifera] >gi|296082253|emb|CBI21258.3| unnamed protein product [Vitis vinifera]	Histidine biosynthesis bifunctional protein hisIE, chloroplastic OS=Arabidopsis thaliana GN=HISN2 PE=2 SV=1
	Histidinol dehydrogenase(1.1.1.23)	CL31834Contig1	-0.7	gi|359493020|ref|XP_002264907.2|PREDICTED: histidinol dehydrogenase, chloroplastic-like [Vitis vinifera]	Histidinol dehydrogenase, chloroplastic OS=Brassica oleracea var. capitata GN=HDH PE=1 SV=1
	Homoserine dehydrogenase(1.1.1.3)	CL53459Contig1	0.37	gi|557540747|gb|ESR51791.1|hypothetical protein CICLE_v10031821mg [Citrus clementina]	K(+) efflux antiporter 4 OS=Arabidopsis thaliana GN=KEA4 PE=2 SV=2
	aspartate-semialdehyde dehydrogenase(1.2.1.11)	CL17931Contig1	0.62	gi|359472657|ref|XP_003631183.1|PREDICTED: aspartate-semialdehyde dehydrogenase-like [Vitis vinifera]	Aspartate-semialdehyde dehydrogenase OS=Prochlorococcus marinus (strain SARG / CCMP1375 / SS120) GN=asd PE=3 SV=2
	glutamate-5-semialdehyde dehydrogenase(1.2.1.41)	comp57065_c0_seq3_1	3.01	gi|359466006|gb|AEV46825.1|delta-1-pyrroline-5-carboxylate synthetase [Boehmeria nivea]	Delta-1-pyrroline-5-carboxylate synthase OS=Vigna aconitifolia PE=2 SV=1
	glutamate-5-semialdehyde dehydrogenase(1.2.1.41)	CL11910Contig1	1.75	gi|134290684|gb|ABO70348.1|pyrroline-5-carboxylate synthetase [Apocynum venetum]	Delta-1-pyrroline-5-carboxylate synthase OS=Actinidia deliciosa PE=2 SV=1
	Arogenate dehydrogenase(1.3.1.43)	CL79731Contig1	-2.87	gi|225448588|ref|XP_002274031.1|PREDICTED: arogenate dehydrogenase 1, chloroplastic [Vitis vinifera] >gi|297736539|emb|CBI25410.3| unnamed protein product [Vitis vinifera]	Arogenate dehydrogenase 1, chloroplastic OS=Arabidopsis thaliana GN=TYRAAT1 PE=1 SV=1
	Arogenate dehydrogenase(1.3.1.43)	CL33889Contig1	0.81	gi|255579835|ref|XP_002530754.1|prephenate dehydrogenase, putative [Ricinus communis] >gi|223529670|gb|EEF31614.1| prephenate dehydrogenase, putative [Ricinus communis]	Arogenate dehydrogenase 2, chloroplastic OS=Arabidopsis thaliana GN=TYRAAT2 PE=1 SV=1
	Glutamate synthase(1.4.1.14)	comp133447_c0_seq1_3	-	gi|255544986|ref|XP_002513554.1|glutamate synthase, putative [Ricinus communis] >gi|223547462|gb|EEF48957.1| glutamate synthase, putative [Ricinus communis]	Glutamate synthase [NADH], amyloplastic OS=Medicago sativa PE=1 SV=1
	Glutamate synthase(1.4.1.14)	comp108449_c1_seq1_1	-	gi|255544986|ref|XP_002513554.1|glutamate synthase, putative [Ricinus communis] >gi|223547462|gb|EEF48957.1| glutamate synthase, putative [Ricinus communis]	Glutamate synthase [NADH], amyloplastic OS=Medicago sativa PE=1 SV=1
	Glutamate synthase(1.4.1.14)	CL65561Contig1	0.94	gi|556105452|gb|ESO94104.1|hypothetical protein LOTGIDRAFT_239527 [Lottia gigantea]	Glutamate synthase 1 [NADH], chloroplastic OS=Arabidopsis thaliana GN=GLT1 PE=1 SV=2
	Glutamate synthase(1.4.1.14)	CL122Contig2	0.84	gi|359490794|ref|XP_002267865.2|PREDICTED: glutamate synthase 1 [NADH], chloroplastic-like [Vitis vinifera] >gi|302144040|emb|CBI23145.3| unnamed protein product [Vitis vinifera]	Glutamate synthase [NADH], amyloplastic OS=Medicago sativa PE=1 SV=1
	Glutamate synthase(1.4.1.14)	CL122Contig1	0.76	gi|255544986|ref|XP_002513554.1|glutamate synthase, putative [Ricinus communis] >gi|223547462|gb|EEF48957.1| glutamate synthase, putative [Ricinus communis]	Glutamate synthase 1 [NADH], chloroplastic OS=Arabidopsis thaliana GN=GLT1 PE=1 SV=2
	Glutamate synthase(1.4.1.14)	CL27Contig13	0.3	gi|359490794|ref|XP_002267865.2|PREDICTED: glutamate synthase 1 [NADH], chloroplastic-like [Vitis vinifera] >gi|302144040|emb|CBI23145.3| unnamed protein product [Vitis vinifera]	Glutamate synthase [NADH], amyloplastic OS=Medicago sativa PE=1 SV=1
	Glutamate synthase(1.4.1.14)	CL122Contig4	0.26	gi|359490794|ref|XP_002267865.2|PREDICTED: glutamate synthase 1 [NADH], chloroplastic-like [Vitis vinifera] >gi|302144040|emb|CBI23145.3| unnamed protein product [Vitis vinifera]	Glutamate synthase 1 [NADH], chloroplastic OS=Arabidopsis thaliana GN=GLT1 PE=1 SV=2
	glutamate-ammonia ligase(6.3.1.2)	CL15857Contig1	-	gi|310743918|dbj|BAJ23889.1|glutamine synthetase, partial [Camellia sinensis] >gi|310743920|dbj|BAJ23890.1| glutamine synthetase, partial [Camellia sinensis] >gi|310743922|dbj|BAJ23891.1| glutamine synthetase, partial [Camellia sinensis] >gi|310743924|dbj|BAJ23892.1| glutamine synthetase, partial [Camellia sinensis]	Glutamine synthetase OS=Hordeum vulgare PE=2 SV=1
	glutamate-ammonia ligase(6.3.1.2)	comp27701_c0_seq1_3	-	gi|42733460|dbj|BAD11327.1|glutamine synthetase [Camellia sinensis]	Glutamine synthetase cytosolic isozyme 1 OS=Vitis vinifera GN=GS1-1 PE=2 SV=1
	glutamate-ammonia ligase(6.3.1.2)	CL23234Contig2	-	gi|470119454|ref|XP_004295829.1|PREDICTED: uncharacterized protein LOC101302635 [Fragaria vesca subsp. vesca]	0
	glutamate-ammonia ligase(6.3.1.2)	CL12Contig14	-3.79	gi|400131587|emb|CCH50986.1|FB_MR5 [Malus x robusta]	0
	glutamate-ammonia ligase(6.3.1.2)	CL35195Contig1	-2.58	gi|394987258|gb|AFN42876.1|glutamine synthetase [Camellia sinensis]	Glutamine synthetase cytosolic isozyme 1 OS=Vitis vinifera GN=GS1-1 PE=2 SV=1
	glutamate-ammonia ligase(6.3.1.2)	comp66248_c1_seq3_2	-1.46	gi|394987258|gb|AFN42876.1|glutamine synthetase [Camellia sinensis]	Glutamine synthetase cytosolic isozyme 1 OS=Vitis vinifera GN=GS1-1 PE=2 SV=1
	glutamate-ammonia ligase(6.3.1.2)	CL33088Contig1	-1.44	gi|67423358|dbj|BAD99525.1|glutamine synthetase [Camellia sinensis] >gi|343479936|gb|AEM44626.1| theanine synthetase [Camellia sinensis]	Glutamine synthetase cytosolic isozyme 1 OS=Vitis vinifera GN=GS1-1 PE=2 SV=1
	glutamate-ammonia ligase(6.3.1.2)	comp97663_c0_seq2_1	-1.42	gi|67423358|dbj|BAD99525.1|glutamine synthetase [Camellia sinensis] >gi|343479936|gb|AEM44626.1| theanine synthetase [Camellia sinensis]	Glutamine synthetase cytosolic isozyme 1 OS=Vitis vinifera GN=GS1-1 PE=2 SV=1
	glutamate-ammonia ligase(6.3.1.2)	comp102044_c0_seq2_4	-0.97	gi|225429973|ref|XP_002281412.1|PREDICTED: probable peptide transporter At1g52190 [Vitis vinifera]	Glutamine synthetase cytosolic isozyme 1 OS=Vitis vinifera GN=GS1-1 PE=2 SV=1
	glutamate-ammonia ligase(6.3.1.2)	comp125053_c0_seq4_3	0.92	gi|394987256|gb|AFN42875.1|glutamine synthetase [Camellia sinensis]	Protein fluG OS=Emericella nidulans (strain FGSC A4 / ATCC 38163 / CBS 112.46 / NRRL 194 / M139) GN=fluG PE=1 SV=1
	glutamate-ammonia ligase(6.3.1.2)	CL3581Contig1	-0.66	gi|394987256|gb|AFN42875.1|glutamine synthetase [Camellia sinensis]	Protein fluG OS=Emericella nidulans (strain FGSC A4 / ATCC 38163 / CBS 112.46 / NRRL 194 / M139) GN=fluG PE=1 SV=1
	glutamate-ammonia ligase(6.3.1.2)	CL15857Contig2	0.61	gi|310743918|dbj|BAJ23889.1|glutamine synthetase, partial [Camellia sinensis] >gi|310743920|dbj|BAJ23890.1| glutamine synthetase, partial [Camellia sinensis] >gi|310743922|dbj|BAJ23891.1| glutamine synthetase, partial [Camellia sinensis] >gi|310743924|dbj|BAJ23892.1| glutamine synthetase, partial [Camellia sinensis]	Glutamine synthetase OS=Hordeum vulgare PE=2 SV=1
	glutamate-ammonia ligase(6.3.1.2)	comp120776_c3_seq1_3	-0.47	gi|394987258|gb|AFN42876.1|glutamine synthetase [Camellia sinensis]	Glutamine synthetase cytosolic isozyme 1 OS=Vitis vinifera GN=GS1-1 PE=2 SV=1
	glutamate-ammonia ligase(6.3.1.2)	CL16125Contig1	-0.47	gi|224107259|ref|XP_002314425.1|predicted protein [Populus trichocarpa] >gi|222863465|gb|EEF00596.1| glutamine synthetase family protein [Populus trichocarpa]	Glutamine synthetase, chloroplastic OS=Daucus carota GN=GLN2 PE=2 SV=1
	Pyrroline-5-carboxylate reductase(1.5.1.2)	CL57640Contig1	-2.73	gi|241743312|ref|XP_002412411.1|pyrroline-5-carboxylate reductase, putative [Ixodes scapularis] >gi|215505740|gb|EEC15234.1| pyrroline-5-carboxylate reductase, putative [Ixodes scapularis]	Pyrroline-5-carboxylate reductase 3 OS=Bos taurus GN=PYCRL PE=2 SV=1
	Pyrroline-5-carboxylate reductase(1.5.1.2)	CL38898Contig1	-0.93	gi|62460502|ref|NP_001014906.1|pyrroline-5-carboxylate reductase 3 [Bos taurus] >gi|75060472|sp|Q58D08.1|P5CR3_BOVIN RecName: Full=Pyrroline-5-carboxylate reductase 3; Short=P5C reductase 3; Short=P5CR 3; AltName: Full=Pyrroline-5-carboxylate reductase-like protein >gi|61554949|gb|AAX46636.1| pyrroline-5-carboxylate reductase-like [Bos taurus] >gi|151553830|gb|AAI49379.1| Pyrroline-5-carboxylate …	Pyrroline-5-carboxylate reductase 3 OS=Bos taurus GN=PYCRL PE=2 SV=1
	nitrate reductase(1.7.1.1)	CL87566Contig1	-3.39	gi|225465441|ref|XP_002265677.1|PREDICTED: cytochrome b5 [Vitis vinifera] >gi|147818083|emb|CAN78289.1| hypothetical protein VITISV_008139 [Vitis vinifera] >gi|297744338|emb|CBI37308.3| unnamed protein product [Vitis vinifera]	Cytochrome b5 OS=Nicotiana tabacum PE=2 SV=1
	Nitrate reductase(1.7.1.1)	CL18704Contig1	-2.98	gi|522362357|gb|AGQ16239.1|nitrite reductase [Camellia sinensis]	Nitrate reductase [NADH] OS=Petunia hybrida GN=NIA PE=2 SV=1
	nitrate reductase(1.7.1.1)	CL12662Contig1	-2.77	gi|548850725|gb|ERN09073.1|hypothetical protein AMTR_s00163p00076750 [Amborella trichopoda]	Cytochrome b5 OS=Nicotiana tabacum PE=2 SV=1
	nitrate reductase(1.7.1.1)	CL79096Contig1	0.82	gi|449442375|ref|XP_004138957.1|PREDICTED: cytochrome b5 isoform B-like [Cucumis sativus] >gi|449525073|ref|XP_004169544.1| PREDICTED: cytochrome b5 isoform B-like [Cucumis sativus]	Cytochrome B5 isoform D OS=Arabidopsis thaliana GN=CYTB5-D PE=1 SV=1
	nitrate reductase(1.7.1.1)	CL21378Contig1	-0.37	gi|330318688|gb|AEC11004.1|cytochrome b5 (chloroplast) [Camellia sinensis]	Cytochrome b5 isoform A OS=Arabidopsis thaliana GN=CYTB5-A PE=1 SV=2
	nitrate reductase(1.7.1.1)	CL31900Contig1	-0.33	gi|523453351|gb|AGQ43559.1|nitrite reductase [Morus alba]	Ferredoxin--nitrite reductase, chloroplastic OS=Betula pendula GN=NIR1 PE=2 SV=1
	nitrate reductase(1.7.1.1)	CL13989Contig1	0.29	gi|508709748|gb|EOY01645.1|Cytochrome B5, n6,ATCB5-A,CB5-A [Theobroma cacao]	Cytochrome b5 isoform B OS=Arabidopsis thaliana GN=CYTB5-B PE=1 SV=1
	Ferredoxin--nitrite reductase(1.7.7.1)	CL31900Contig1	-0.18	gi|523453351|gb|AGQ43559.1|nitrite reductase [Morus alba]	Ferredoxin--nitrite reductase, chloroplastic OS=Betula pendula GN=NIR1 PE=2 SV=1
	Ferredoxin--nitrite reductase(1.7.7.1)	CL31920Contig1	0.12	gi|523453351|gb|AGQ43559.1|nitrite reductase [Morus alba]	Ferredoxin--nitrite reductase, chloroplastic OS=Betula pendula GN=NIR1 PE=2 SV=1
	Methionine synthase(2.1.1.13)	comp107068_c0_seq1_3	-5.77	gi|557545730|gb|ESR56708.1|hypothetical protein CICLE_v10018965mg [Citrus clementina]	5-methyltetrahydropteroyltriglutamate--homocysteine methyltransferase OS=Plectranthus scutellarioides GN=MET PE=1 SV=2
	Methionine synthase(2.1.1.13)	comp94604_c0_seq1_1	0.34	gi|550331794|gb|EEE87590.2|hypothetical protein POPTR_0009s15490g [Populus trichocarpa] >gi|550331795|gb|ERP57130.1| hypothetical protein POPTR_0009s15490g [Populus trichocarpa]	5-methyltetrahydropteroyltriglutamate--homocysteine methyltransferase 1 OS=Arabidopsis thaliana GN=MS1 PE=1 SV=1
	glycine hydroxymethyltransferase(2.1.2.1)	CL29298Contig1	-	gi|462395692|gb|EMJ01491.1|hypothetical protein PRUPE_ppa004090mg [Prunus persica]	Serine hydroxymethyltransferase 3, chloroplastic OS=Arabidopsis thaliana GN=SHM3 PE=1 SV=2
	glycine hydroxymethyltransferase(2.1.2.1)	CL40864Contig1	1.16	gi|225447929|ref|XP_002266312.1|PREDICTED: serine hydroxymethyltransferase 1-like [Vitis vinifera]	Serine hydroxymethyltransferase 7 OS=Arabidopsis thaliana GN=SHM7 PE=2 SV=1
	glycine hydroxymethyltransferase(2.1.2.1)	comp123287_c0_seq1_3	-0.97	gi|359495798|ref|XP_002262872.2|PREDICTED: serine hydroxymethyltransferase, mitochondrial-like [Vitis vinifera] >gi|297736687|emb|CBI25704.3| unnamed protein product [Vitis vinifera]	Serine hydroxymethyltransferase, mitochondrial OS=Solanum tuberosum PE=2 SV=1
	glycine hydroxymethyltransferase(2.1.2.1)	CL85606Contig1	-0.96	gi|508713247|gb|EOY05144.1|Serine hydroxymethyltransferase 4 isoform 1 [Theobroma cacao]	Serine hydroxymethyltransferase 4 OS=Arabidopsis thaliana GN=SHM4 PE=1 SV=1
	glycine hydroxymethyltransferase(2.1.2.1)	comp84938_c0_seq1_4	0.9	gi|225441236|ref|XP_002267056.1|PREDICTED: ferredoxin-dependent glutamate synthase 1, chloroplastic [Vitis vinifera]	Ferredoxin-dependent glutamate synthase 1, chloroplastic/mitochondrial OS=Arabidopsis thaliana GN=GLU1 PE=1 SV=3
	glycine hydroxymethyltransferase(2.1.2.1)	CL36513Contig1	-0.78	gi|359495798|ref|XP_002262872.2|PREDICTED: serine hydroxymethyltransferase, mitochondrial-like [Vitis vinifera] >gi|297736687|emb|CBI25704.3| unnamed protein product [Vitis vinifera]	Serine hydroxymethyltransferase, mitochondrial OS=Solanum tuberosum PE=2 SV=1
	glycine hydroxymethyltransferase(2.1.2.1)	CL13Contig7	-0.61	gi|225433510|ref|XP_002266276.1|PREDICTED: serine hydroxymethyltransferase 1 [Vitis vinifera]	Serine hydroxymethyltransferase 4 OS=Arabidopsis thaliana GN=SHM4 PE=1 SV=1
	glycine hydroxymethyltransferase(2.1.2.1)	CL32220Contig1	-0.59	gi|114052783|ref|NP_001040279.1|serine hydroxymethyltransferase [Bombyx mori] >gi|87248603|gb|ABD36354.1| serine hydroxymethyltransferase [Bombyx mori]	Serine hydroxymethyltransferase, cytosolic OS=Mus musculus GN=Shmt1 PE=1 SV=3
	glycine hydroxymethyltransferase(2.1.2.1)	CL26707Contig1	-0.56	gi|225433510|ref|XP_002266276.1|PREDICTED: serine hydroxymethyltransferase 1 [Vitis vinifera]	Serine hydroxymethyltransferase 4 OS=Arabidopsis thaliana GN=SHM4 PE=1 SV=1
	glycine hydroxymethyltransferase(2.1.2.1)	comp128010_c0_seq1_3	-0.55	gi|225433510|ref|XP_002266276.1|PREDICTED: serine hydroxymethyltransferase 1 [Vitis vinifera]	Serine hydroxymethyltransferase 4 OS=Arabidopsis thaliana GN=SHM4 PE=1 SV=1
	glycine hydroxymethyltransferase(2.1.2.1)	CL38289Contig1	-0.54	gi|508713247|gb|EOY05144.1|Serine hydroxymethyltransferase 4 isoform 1 [Theobroma cacao]	Serine hydroxymethyltransferase 4 OS=Arabidopsis thaliana GN=SHM4 PE=1 SV=1
	glycine hydroxymethyltransferase(2.1.2.1)	CL38Contig3	-0.5	gi|225459425|ref|XP_002285823.1|PREDICTED: serine hydroxymethyltransferase 1-like [Vitis vinifera]	Serine hydroxymethyltransferase 6 OS=Arabidopsis thaliana GN=SHM6 PE=2 SV=1
	glycine hydroxymethyltransferase(2.1.2.1)	CL122Contig9	-0.43	gi|225441236|ref|XP_002267056.1|PREDICTED: ferredoxin-dependent glutamate synthase 1, chloroplastic [Vitis vinifera]	Ferredoxin-dependent glutamate synthase 1, chloroplastic/mitochondrial OS=Arabidopsis thaliana GN=GLU1 PE=1 SV=3
	glycine hydroxymethyltransferase(2.1.2.1)	CL5210Contig1	-0.41	gi|225459014|ref|XP_002285605.1|PREDICTED: serine hydroxymethyltransferase, mitochondrial [Vitis vinifera]	Serine hydroxymethyltransferase, mitochondrial OS=Solanum tuberosum PE=2 SV=1
	glycine hydroxymethyltransferase(2.1.2.1)	CL38Contig14	0.27	gi|225459425|ref|XP_002285823.1|PREDICTED: serine hydroxymethyltransferase 1-like [Vitis vinifera]	Serine hydroxymethyltransferase 7 OS=Arabidopsis thaliana GN=SHM7 PE=2 SV=1
	glycine hydroxymethyltransferase(2.1.2.1)	CL21474Contig1	0.26	gi|565365325|ref|XP_006349365.1|PREDICTED: serine hydroxymethyltransferase 7-like [Solanum tuberosum]	Serine hydroxymethyltransferase 7 OS=Arabidopsis thaliana GN=SHM7 PE=2 SV=1
	Ornithine carbamoyltransferase(2.1.3.3)	CL5843Contig1	-0.32	gi|460414887|ref|XP_004252793.1|PREDICTED: ornithine carbamoyltransferase, chloroplastic-like [Solanum lycopersicum]	Ornithine carbamoyltransferase, chloroplastic OS=Pisum sativum GN=ARGF PE=2 SV=1
	dihydrolipoyllysine-residue acetyltransferase(2.3.1.12)	CL45618Contig1	-0.64	gi|225435747|ref|XP_002283601.1|PREDICTED: dihydrolipoyllysine-residue acetyltransferase component of acetoin cleaving system-like [Vitis vinifera]	0
	serine O-acetyltransferase(2.3.1.30)	CL22779Contig1	3.11	gi|147769150|emb|CAN73952.1|hypothetical protein VITISV_007126 [Vitis vinifera]	Probable serine acetyltransferase 1 OS=Oryza sativa subsp. japonica GN=SAT1 PE=2 SV=1
	serine O-acetyltransferase(2.3.1.30)	CL19020Contig1	1.15	gi|359494303|ref|XP_002264933.2|PREDICTED: serine acetyltransferase 1, chloroplastic-like [Vitis vinifera]	0
	serine O-acetyltransferase(2.3.1.30)	CL59164Contig1	1.08	gi|359494303|ref|XP_002264933.2|PREDICTED: serine acetyltransferase 1, chloroplastic-like [Vitis vinifera]	Serine acetyltransferase 3, mitochondrial OS=Arabidopsis thaliana GN=SAT3 PE=1 SV=3
	serine O-acetyltransferase(2.3.1.30)	CL22521Contig1	0.84	gi|225458237|ref|XP_002282021.1|PREDICTED: uncharacterized protein DDB_G0288155 isoform 1 [Vitis vinifera] >gi|147856360|emb|CAN79636.1| hypothetical protein VITISV_014473 [Vitis vinifera] >gi|302142516|emb|CBI19719.3| unnamed protein product [Vitis vinifera]	Gamma carbonic anhydrase 1, mitochondrial OS=Arabidopsis thaliana GN=GAMMACA1 PE=1 SV=1
	serine O-acetyltransferase(2.3.1.30)	comp106408_c1_seq2_1	0.84	gi|462410612|gb|EMJ15946.1|hypothetical protein PRUPE_ppa025066mg [Prunus persica]	Cytochrome P450 71D11 (Fragment) OS=Lotus japonicus GN=CYP71D11 PE=2 SV=1
	serine O-acetyltransferase(2.3.1.30)	CL11555Contig1	0.79	gi|225424099|ref|XP_002283125.1|PREDICTED: uncharacterized protein LOC100264466 [Vitis vinifera]	Serine acetyltransferase 1, chloroplastic OS=Arabidopsis thaliana GN=SAT1 PE=1 SV=2
	serine O-acetyltransferase(2.3.1.30)	CL2756Contig1	-0.64	gi|561036139|gb|ESW34669.1|hypothetical protein PHAVU_001G170600g [Phaseolus vulgaris]	Serine acetyltransferase 5 OS=Arabidopsis thaliana GN=SAT5 PE=1 SV=1
	serine O-acetyltransferase(2.3.1.30)	CL80767Contig1	0.39	gi|224120414|ref|XP_002331042.1|predicted protein [Populus trichocarpa] >gi|550335556|gb|ERP58850.1| C2 domain-containing family protein [Populus trichocarpa]	Serine acetyltransferase 5 OS=Arabidopsis thaliana GN=SAT5 PE=1 SV=1
	serine O-acetyltransferase(2.3.1.30)	CL55550Contig1	0.34	gi|462399674|gb|EMJ05342.1|hypothetical protein PRUPE_ppa021964mg, partial [Prunus persica]	Serine acetyltransferase 4 OS=Arabidopsis thaliana GN=SAT4 PE=1 SV=1
	Dihydrolipoyllysine-residue succinyltransferase(2.3.1.61)	CL11193Contig1	-0.84	gi|224116582|ref|XP_002317337.1|predicted protein [Populus trichocarpa] >gi|222860402|gb|EEE97949.1| 2-oxoacid dehydrogenase family protein [Populus trichocarpa]	Dihydrolipoyllysine-residue succinyltransferase component of 2-oxoglutarate dehydrogenase complex 2, mitochondrial OS=Arabidopsis thaliana GN=At4g26910 PE=1 SV=2
	Dihydrolipoyllysine-residue succinyltransferase(2.3.1.61)	CL35535Contig1	-0.8	gi|551492345|ref|XP_005797742.1|PREDICTED: dihydrolipoyllysine-residue succinyltransferase component of 2-oxoglutarate dehydrogenase complex, mitochondrial-like isoform X2 [Xiphophorus maculatus]	Dihydrolipoyllysine-residue succinyltransferase component of 2-oxoglutarate dehydrogenase complex, mitochondrial OS=Bos taurus GN=DLST PE=1 SV=2
	Dihydrolipoyllysine-residue succinyltransferase(2.3.1.61)	CL78091Contig1	0.32	gi|302144114|emb|CBI23219.3|unnamed protein product [Vitis vinifera]	Dihydrolipoyllysine-residue succinyltransferase component of 2-oxoglutarate dehydrogenase complex 2, mitochondrial OS=Arabidopsis thaliana GN=At4g26910 PE=1 SV=2
	cysteine synthase(2.5.1.47)	comp29663_c0_seq1_2	-	gi|255542291|ref|XP_002512209.1|myosin XI, putative [Ricinus communis] >gi|223548753|gb|EEF50243.1| myosin XI, putative [Ricinus communis]	Myosin-12 OS=Arabidopsis thaliana GN=XI-F PE=2 SV=1
	cysteine synthase(2.5.1.47)	comp100698_c1_seq23_4	-	gi|108711070|gb|ABF98865.1|myosin family protein, putative, expressed [Oryza sativa Japonica Group]	Myosin-12 OS=Arabidopsis thaliana GN=XI-F PE=2 SV=1
	cysteine synthase(2.5.1.47)	CL24116Contig1	2.89	gi|225451235|ref|XP_002275990.1|PREDICTED: cysteine synthase isoform 2 [Vitis vinifera] >gi|225451237|ref|XP_002275940.1| PREDICTED: cysteine synthase isoform 1 [Vitis vinifera] >gi|359487829|ref|XP_003633658.1| PREDICTED: cysteine synthase [Vitis vinifera] >gi|147819267|emb|CAN75607.1| hypothetical protein VITISV_033255 [Vitis vinifera] >gi|298204909|emb|CBI34216.3| unnamed protein product [Viti…	Cysteine synthase OS=Citrullus lanatus PE=1 SV=1
	cysteine synthase(2.5.1.47)	CL10440Contig1	1.48	gi|225451233|ref|XP_002275778.1|PREDICTED: cysteine synthase [Vitis vinifera] >gi|298204912|emb|CBI34219.3| unnamed protein product [Vitis vinifera]	Cysteine synthase OS=Citrullus lanatus PE=1 SV=1
	cysteine synthase(2.5.1.47)	comp100365_c1_seq8_1	1.32	gi|359480989|ref|XP_002271966.2|PREDICTED: probable cysteine synthase, chloroplastic-like [Vitis vinifera] >gi|296085861|emb|CBI31185.3| unnamed protein product [Vitis vinifera]	Probable S-sulfocysteine synthase, chloroplastic OS=Arabidopsis thaliana GN=At3g03630 PE=1 SV=1
	cysteine synthase(2.5.1.47)	CL11817Contig1	0.96	gi|224125568|ref|XP_002319618.1|predicted protein [Populus trichocarpa] >gi|118482627|gb|ABK93233.1| unknown [Populus trichocarpa] >gi|550312077|gb|ERP48231.1| O-acetylserine (thiol)lyase family protein [Populus trichocarpa] >gi|550312078|gb|ERP48232.1| hypothetical protein POPTR_0030s00390g [Populus trichocarpa]	Cysteine synthase OS=Oryza sativa subsp. japonica GN=RCS1 PE=2 SV=2
	cysteine synthase(2.5.1.47)	CL1272Contig3	0.77	gi|225451235|ref|XP_002275990.1|PREDICTED: cysteine synthase isoform 2 [Vitis vinifera] >gi|225451237|ref|XP_002275940.1| PREDICTED: cysteine synthase isoform 1 [Vitis vinifera] >gi|359487829|ref|XP_003633658.1| PREDICTED: cysteine synthase [Vitis vinifera] >gi|147819267|emb|CAN75607.1| hypothetical protein VITISV_033255 [Vitis vinifera] >gi|298204909|emb|CBI34216.3| unnamed protein product [Viti…	Cysteine synthase OS=Citrullus lanatus PE=1 SV=1
	cysteine synthase(2.5.1.47)	CL60763Contig1	0.61	gi|359480989|ref|XP_002271966.2|PREDICTED: probable cysteine synthase, chloroplastic-like [Vitis vinifera] >gi|296085861|emb|CBI31185.3| unnamed protein product [Vitis vinifera]	Probable S-sulfocysteine synthase, chloroplastic OS=Arabidopsis thaliana GN=At3g03630 PE=1 SV=1
	cysteine synthase(2.5.1.47)	CL40869Contig1	0.54	gi|359480989|ref|XP_002271966.2|PREDICTED: probable cysteine synthase, chloroplastic-like [Vitis vinifera] >gi|296085861|emb|CBI31185.3| unnamed protein product [Vitis vinifera]	Probable S-sulfocysteine synthase, chloroplastic OS=Arabidopsis thaliana GN=At3g03630 PE=1 SV=1
	cysteine synthase(2.5.1.47)	comp62967_c0_seq3_2	0.52	gi|557555806|gb|ESR65820.1|hypothetical protein CICLE_v10008354mg [Citrus clementina]	Cysteine synthase 2 OS=Schizosaccharomyces pombe (strain 972 / ATCC 24843) GN=cys12 PE=3 SV=1
	cysteine synthase(2.5.1.47)	CL60976Contig1	-0.48	gi|443705652|gb|ELU02085.1|hypothetical protein CAPTEDRAFT_176497 [Capitella teleta]	Cystathionine beta-synthase OS=Mus musculus GN=Cbs PE=2 SV=3
	cysteine synthase(2.5.1.47)	comp61731_c2_seq2_2	0.4	gi|225451235|ref|XP_002275990.1|PREDICTED: cysteine synthase isoform 2 [Vitis vinifera] >gi|225451237|ref|XP_002275940.1| PREDICTED: cysteine synthase isoform 1 [Vitis vinifera] >gi|359487829|ref|XP_003633658.1| PREDICTED: cysteine synthase [Vitis vinifera] >gi|147819267|emb|CAN75607.1| hypothetical protein VITISV_033255 [Vitis vinifera] >gi|298204909|emb|CBI34216.3| unnamed protein product [Viti…	Cysteine synthase OS=Citrullus lanatus PE=1 SV=1
	cysteine synthase(2.5.1.47)	CL1212Contig6	0.34	gi|548830606|gb|ERM93529.1|hypothetical protein AMTR_s00004p00062410 [Amborella trichopoda]	Myosin-12 OS=Arabidopsis thaliana GN=XI-F PE=2 SV=1
	cysteine synthase(2.5.1.47)	CL18913Contig2	0.34	gi|359478205|ref|XP_003632085.1|PREDICTED: cysteine synthase, chloroplastic/chromoplastic isoform 2 [Vitis vinifera]	Cysteine synthase, chloroplastic/chromoplastic OS=Spinacia oleracea GN=CYSK PE=1 SV=2
	3-deoxy-7-phosphoheptulonate synthase activity(2.5.1.54)	CL36Contig10	-	gi|76782190|gb|ABA54865.1|putative 3-deoxy-D-arabino-heptulosonate 7-phosphate synthase 3 [Fagus sylvatica]	Phospho-2-dehydro-3-deoxyheptonate aldolase 1, chloroplastic OS=Nicotiana tabacum GN=DHAPS-1 PE=1 SV=1
	3-deoxy-7-phosphoheptulonate synthase activity(2.5.1.54)	CL18040Contig1	-1.07	gi|296088935|emb|CBI38501.3|unnamed protein product [Vitis vinifera]	0
	3-deoxy-7-phosphoheptulonate synthase activity(2.5.1.54)	CL36Contig4	-0.59	gi|462418973|gb|EMJ23236.1|hypothetical protein PRUPE_ppa003048mg [Prunus persica]	Phospho-2-dehydro-3-deoxyheptonate aldolase 1, chloroplastic OS=Nicotiana tabacum GN=DHAPS-1 PE=1 SV=1
	branched-chain-amino-acid transaminase activity(2.6.1.42)	comp124471_c1_seq19_3	-0.3	gi|359497042|ref|XP_003635406.1|PREDICTED: putative nuclear matrix constituent protein 1-like protein-like [Vitis vinifera] >gi|296085718|emb|CBI29518.3| unnamed protein product [Vitis vinifera]	Putative nuclear matrix constituent protein 1-like protein OS=Arabidopsis thaliana GN=At5g65770 PE=2 SV=1
	Phosphoserine aminotransferase(2.6.1.52)	CL57345Contig1	-2.06	gi|195061887|ref|XP_001996091.1|GH14302 [Drosophila grimshawi] >gi|193891883|gb|EDV90749.1| GH14302 [Drosophila grimshawi]	Probable phosphoserine aminotransferase OS=Drosophila melanogaster GN=CG11899 PE=2 SV=1
	Homoserine kinase(2.7.1.39)	CL70320Contig1	1.1	gi|225445840|ref|XP_002277887.1|PREDICTED: homoserine kinase-like [Vitis vinifera]	0
	Homoserine kinase(2.7.1.39)	CL12922Contig1	-0.69	gi|460382297|ref|XP_004236876.1|PREDICTED: homoserine kinase-like [Solanum lycopersicum]	Homoserine kinase OS=Chlorobium phaeobacteroides (strain DSM 266) GN=thrB PE=3 SV=1
	pyruvate kinase(2.7.1.40)	comp105015_c0_seq3_1	1.84	gi|225462751|ref|XP_002270689.1|PREDICTED: uncharacterized protein LOC100246758 [Vitis vinifera]	Plastidial pyruvate kinase 4, chloroplastic OS=Arabidopsis thaliana GN=PKP4 PE=2 SV=1
	pyruvate kinase(2.7.1.40)	CL26286Contig1	-1.2	gi|478252255|gb|ENN72683.1|hypothetical protein YQE_10780, partial [Dendroctonus ponderosae]	Pyruvate kinase OS=Drosophila melanogaster GN=PyK PE=2 SV=2
	pyruvate kinase(2.7.1.40)	comp105581_c2_seq10_1	1.06	gi|359474560|ref|XP_002278359.2|PREDICTED: pyruvate kinase isozyme G, chloroplastic-like [Vitis vinifera]	Pyruvate kinase isozyme G, chloroplastic OS=Nicotiana tabacum PE=2 SV=1
	pyruvate kinase(2.7.1.40)	CL1389Contig3	-0.9	gi|359474560|ref|XP_002278359.2|PREDICTED: pyruvate kinase isozyme G, chloroplastic-like [Vitis vinifera]	Pyruvate kinase isozyme G, chloroplastic OS=Nicotiana tabacum PE=2 SV=1
	pyruvate kinase(2.7.1.40)	CL77907Contig1	-0.84	gi|225463801|ref|XP_002270400.1|PREDICTED: pyruvate kinase, cytosolic isozyme isoform 1 [Vitis vinifera]	Pyruvate kinase, cytosolic isozyme OS=Glycine max PE=1 SV=1
	pyruvate kinase(2.7.1.40)	CL32903Contig1	0.84	gi|508706629|gb|EOX98525.1|Pyruvate kinase family protein isoform 2 [Theobroma cacao] >gi|508706630|gb|EOX98526.1| Pyruvate kinase family protein isoform 2 [Theobroma cacao] >gi|508706631|gb|EOX98527.1| Pyruvate kinase family protein isoform 2 [Theobroma cacao]	0
	pyruvate kinase(2.7.1.40)	CL63484Contig1	0.82	gi|508717129|gb|EOY09026.1|Pyruvate kinase family protein isoform 1 [Theobroma cacao]	Pyruvate kinase, cytosolic isozyme OS=Nicotiana tabacum PE=2 SV=1
	pyruvate kinase(2.7.1.40)	CL1389Contig1	0.77	gi|225462665|ref|XP_002264485.1|PREDICTED: pyruvate kinase isozyme G, chloroplastic-like [Vitis vinifera]	Plastidial pyruvate kinase 2 OS=Arabidopsis thaliana GN=PKP2 PE=1 SV=1
	pyruvate kinase(2.7.1.40)	CL65104Contig1	0.46	gi|255570990|ref|XP_002526446.1|heat shock protein, putative [Ricinus communis] >gi|223534226|gb|EEF35941.1| heat shock protein, putative [Ricinus communis]	Stromal 70 kDa heat shock-related protein, chloroplastic OS=Pisum sativum GN=HSP70 PE=1 SV=1
	pyruvate kinase(2.7.1.40)	CL42387Contig1	0.46	gi|298364437|gb|ADI79344.1|pyruvate kinase [Camellia oleifera]	Pyruvate kinase isozyme A, chloroplastic OS=Ricinus communis PE=1 SV=1
	pyruvate kinase(2.7.1.40)	CL10333Contig1	-0.45	gi|225462751|ref|XP_002270689.1|PREDICTED: uncharacterized protein LOC100246758 [Vitis vinifera]	Plastidial pyruvate kinase 4, chloroplastic OS=Arabidopsis thaliana GN=PKP4 PE=2 SV=1
	Aspartate kinase(2.7.2.4)	CL11496Contig1	-	gi|297738097|emb|CBI27298.3|unnamed protein product [Vitis vinifera]	Asparagine synthetase domain-containing protein 1 OS=Mus musculus GN=Asnsd1 PE=2 SV=1
	Aspartate kinase(2.7.2.4)	CL75190Contig1	-	gi|508711042|gb|EOY02939.1|Aspartate kinase 3 isoform 3 [Theobroma cacao] >gi|508711043|gb|EOY02940.1| Aspartate kinase 3 isoform 3 [Theobroma cacao]	Aspartokinase 1, chloroplastic OS=Arabidopsis thaliana GN=AK1 PE=1 SV=1
	Aspartate kinase(2.7.2.4)	comp97987_c0_seq2_4	3.55	gi|462411466|gb|EMJ16515.1|hypothetical protein PRUPE_ppa003561mg [Prunus persica]	Aspartokinase 1, chloroplastic OS=Arabidopsis thaliana GN=AK1 PE=1 SV=1
	Aspartate kinase(2.7.2.4)	CL56765Contig1	2.91	gi|508711042|gb|EOY02939.1|Aspartate kinase 3 isoform 3 [Theobroma cacao] >gi|508711043|gb|EOY02940.1| Aspartate kinase 3 isoform 3 [Theobroma cacao]	Aspartokinase 1, chloroplastic OS=Arabidopsis thaliana GN=AK1 PE=1 SV=1
	Aspartate kinase(2.7.2.4)	CL291Contig3	2.29	gi|508711040|gb|EOY02937.1|Aspartate kinase 3 isoform 1 [Theobroma cacao] >gi|508711041|gb|EOY02938.1| Aspartate kinase 3 isoform 1 [Theobroma cacao] >gi|508711044|gb|EOY02941.1| Aspartate kinase 3 isoform 1 [Theobroma cacao]	Aspartokinase 2, chloroplastic OS=Arabidopsis thaliana GN=AK2 PE=1 SV=2
	Aspartate kinase(2.7.2.4)	CL2894Contig1	0.93	gi|462411466|gb|EMJ16515.1|hypothetical protein PRUPE_ppa003561mg [Prunus persica]	Aspartokinase 2, chloroplastic OS=Arabidopsis thaliana GN=AK2 PE=1 SV=2
	Aspartate kinase(2.7.2.4)	CL291Contig2	-0.54	gi|462411466|gb|EMJ16515.1|hypothetical protein PRUPE_ppa003561mg [Prunus persica]	Aspartokinase 2, chloroplastic OS=Arabidopsis thaliana GN=AK2 PE=1 SV=2
	Aspartate kinase(2.7.2.4)	CL43151Contig1	0.54	gi|255561228|ref|XP_002521625.1|aspartate kinase, putative [Ricinus communis] >gi|223539137|gb|EEF40732.1| aspartate kinase, putative [Ricinus communis]	Bifunctional aspartokinase/homoserine dehydrogenase OS=Haemophilus influenzae (strain ATCC 51907 / DSM 11121 / KW20 / Rd) GN=thrA PE=3 SV=1
	Aspartate kinase(2.7.2.4)	comp67711_c2_seq6_2	0.51	gi|508711042|gb|EOY02939.1|Aspartate kinase 3 isoform 3 [Theobroma cacao] >gi|508711043|gb|EOY02940.1| Aspartate kinase 3 isoform 3 [Theobroma cacao]	Aspartokinase 1, chloroplastic OS=Arabidopsis thaliana GN=AK1 PE=1 SV=1
	Aspartate kinase(2.7.2.4)	CL43459Contig1	0.41	gi|255569084|ref|XP_002525511.1|aspartate kinase, putative [Ricinus communis] >gi|223535190|gb|EEF36869.1| aspartate kinase, putative [Ricinus communis]	Bifunctional aspartokinase/homoserine dehydrogenase 1, chloroplastic OS=Arabidopsis thaliana GN=AKHSDH1 PE=1 SV=1
	Aspartate kinase(2.7.2.4)	CL49893Contig1	-0.39	gi|255543571|ref|XP_002512848.1|aspartate kinase, putative [Ricinus communis] >gi|223547859|gb|EEF49351.1| aspartate kinase, putative [Ricinus communis]	Aspartokinase 1, chloroplastic OS=Arabidopsis thaliana GN=AK1 PE=1 SV=1
	phosphoserine phosphatase(3.1.3.3)	CL18439Contig1	1.52	gi|225457217|ref|XP_002284065.1|PREDICTED: phosphoserine phosphatase, chloroplastic [Vitis vinifera] >gi|297733874|emb|CBI15121.3| unnamed protein product [Vitis vinifera]	Phosphoserine phosphatase, chloroplastic OS=Arabidopsis thaliana GN=PSP PE=1 SV=2
	phosphoserine phosphatase(3.1.3.3)	CL17548Contig1	-1.26	gi|225457217|ref|XP_002284065.1|PREDICTED: phosphoserine phosphatase, chloroplastic [Vitis vinifera] >gi|297733874|emb|CBI15121.3| unnamed protein product [Vitis vinifera]	Phosphoserine phosphatase, chloroplastic OS=Arabidopsis thaliana GN=PSP PE=1 SV=2
	phosphoserine phosphatase(3.1.3.3)	CL26384Contig1	-0.67	gi|241253286|ref|XP_002403846.1|phosphoserine phosphatase, putative [Ixodes scapularis] >gi|215496567|gb|EEC06207.1| phosphoserine phosphatase, putative [Ixodes scapularis]	Phosphoserine phosphatase OS=Rattus norvegicus GN=Psph PE=2 SV=1
	phosphoserine phosphatase(3.1.3.3)	CL41503Contig1	0.4	gi|297740221|emb|CBI30403.3|unnamed protein product [Vitis vinifera]	RNA polymerase II C-terminal domain phosphatase-like 2 OS=Arabidopsis thaliana GN=CPL2 PE=1 SV=3
	phosphoserine phosphatase(3.1.3.3)	CL84998Contig1	-0.38	gi|297740221|emb|CBI30403.3|unnamed protein product [Vitis vinifera]	RNA polymerase II C-terminal domain phosphatase-like 2 OS=Arabidopsis thaliana GN=CPL2 PE=1 SV=3
	Glutamate decarboxylase(4.1.1.15)	CL28280Contig1	-	gi|470108466|ref|XP_004290538.1|PREDICTED: histidine decarboxylase-like [Fragaria vesca subsp. vesca]	Histidine decarboxylase OS=Solanum lycopersicum GN=HDC PE=2 SV=1
	Glutamate decarboxylase(4.1.1.15)	CL11952Contig1	-	gi|224066727|ref|XP_002302186.1|predicted protein [Populus trichocarpa] >gi|222843912|gb|EEE81459.1| serine decarboxylase family protein [Populus trichocarpa]	Histidine decarboxylase OS=Solanum lycopersicum GN=HDC PE=2 SV=1
	Glutamate decarboxylase(4.1.1.15)	CL33060Contig1	2.96	gi|225463912|ref|XP_002266398.1|PREDICTED: histidine decarboxylase-like [Vitis vinifera]	Histidine decarboxylase OS=Solanum lycopersicum GN=HDC PE=2 SV=1
	Glutamate decarboxylase(4.1.1.15)	CL19169Contig1	2.05	gi|225463912|ref|XP_002266398.1|PREDICTED: histidine decarboxylase-like [Vitis vinifera]	Histidine decarboxylase OS=Solanum lycopersicum GN=HDC PE=2 SV=1
	Glutamate decarboxylase(4.1.1.15)	CL19169Contig2	1.95	gi|225463912|ref|XP_002266398.1|PREDICTED: histidine decarboxylase-like [Vitis vinifera]	Histidine decarboxylase OS=Solanum lycopersicum GN=HDC PE=2 SV=1
	Glutamate decarboxylase(4.1.1.15)	CL69585Contig1	1.73	gi|224066727|ref|XP_002302186.1|predicted protein [Populus trichocarpa] >gi|222843912|gb|EEE81459.1| serine decarboxylase family protein [Populus trichocarpa]	Histidine decarboxylase OS=Solanum lycopersicum GN=HDC PE=2 SV=1
	glutamate decarboxylase(4.1.1.15)	CL60217Contig1	-1.13	gi|195129419|ref|XP_002009153.1|GI11417 [Drosophila mojavensis] >gi|193920762|gb|EDW19629.1| GI11417 [Drosophila mojavensis]	Glutamate decarboxylase OS=Drosophila melanogaster GN=Gad1 PE=2 SV=2
	glutamate decarboxylase(4.1.1.15)	CL3567Contig1	0.99	gi|225424524|ref|XP_002285267.1|PREDICTED: glutamate decarboxylase 1 [Vitis vinifera]	Glutamate decarboxylase 4 OS=Arabidopsis thaliana GN=GAD4 PE=2 SV=1
	Glutamate decarboxylase(4.1.1.15)	CL9995Contig1	0.82	gi|50251290|dbj|BAD28070.1|putative serine decarboxylase [Oryza sativa Japonica Group] >gi|50252214|dbj|BAD28221.1| putative serine decarboxylase [Oryza sativa Japonica Group] >gi|125582427|gb|EAZ23358.1| hypothetical protein OsJ_07054 [Oryza sativa Japonica Group]	0
	Glutamate decarboxylase(4.1.1.15)	CL19430Contig1	0.74	gi|502077059|ref|XP_004485538.1|PREDICTED: histidine decarboxylase-like isoform X1 [Cicer arietinum] >gi|502077061|ref|XP_004485539.1| PREDICTED: histidine decarboxylase-like isoform X2 [Cicer arietinum] >gi|502077063|ref|XP_004485540.1| PREDICTED: histidine decarboxylase-like isoform X3 [Cicer arietinum]	Histidine decarboxylase OS=Solanum lycopersicum GN=HDC PE=2 SV=1
	glutamate decarboxylase(4.1.1.15)	comp92360_c0_seq1_4	0.66	gi|225424524|ref|XP_002285267.1|PREDICTED: glutamate decarboxylase 1 [Vitis vinifera]	Glutamate decarboxylase OS=Petunia hybrida GN=GAD PE=1 SV=1
	glutamate decarboxylase(4.1.1.15)	CL36037Contig1	-0.48	gi|147900085|ref|NP_001087775.1|MGC84751 protein [Xenopus laevis] >gi|51895921|gb|AAH81209.1| MGC84751 protein [Xenopus laevis]	Glutamine synthetase OS=Xenopus laevis GN=glul PE=2 SV=1
	glutamate decarboxylase(4.1.1.15)	CL833Contig3	0.45	gi|225424524|ref|XP_002285267.1|PREDICTED: glutamate decarboxylase 1 [Vitis vinifera]	Glutamate decarboxylase OS=Petunia hybrida GN=GAD PE=1 SV=1
	Glutamate decarboxylase(4.1.1.15)	CL7298Contig1	0.31	gi|550343334|gb|EEE79653.2|Sphingosine-1-phosphate lyase family protein [Populus trichocarpa]	Sphingosine-1-phosphate lyase OS=Arabidopsis thaliana GN=At1g27980 PE=2 SV=1
	glutamate decarboxylase(4.1.1.15)	CL833Contig4	-0.31	gi|225424524|ref|XP_002285267.1|PREDICTED: glutamate decarboxylase 1 [Vitis vinifera]	Glutamate decarboxylase OS=Petunia hybrida GN=GAD PE=1 SV=1
	anthranilate synthase(4.1.3.27)	CL15166Contig1	-1.02	gi|462417369|gb|EMJ22106.1|hypothetical protein PRUPE_ppa001080mg [Prunus persica]	Para-aminobenzoate synthase OS=Streptomyces griseus GN=pab PE=3 SV=1
	anthranilate synthase(4.1.3.27)	comp28387_c0_seq1_2	0.56	gi|565366831|ref|XP_006350088.1|PREDICTED: anthranilate synthase component II-like [Solanum tuberosum]	Anthranilate synthase component 2 OS=Cyanophora paradoxa GN=trpG PE=3 SV=1
	anthranilate synthase(4.1.3.27)	comp103154_c0_seq10_1	-0.33	gi|462417369|gb|EMJ22106.1|hypothetical protein PRUPE_ppa001080mg [Prunus persica]	Serine carboxypeptidase-like 27 OS=Arabidopsis thaliana GN=SCPL27 PE=2 SV=1
	anthranilate synthase(4.1.3.27)	CL56546Contig1	-0.3	gi|550330398|gb|EEF01471.2|para-aminobenzoate synthase family protein [Populus trichocarpa]	Para-aminobenzoate synthase OS=Streptomyces griseus GN=pab PE=3 SV=1
	argininosuccinate lyase(4.3.2.1)	CL7541Contig1	-1.15	gi|557551327|gb|ESR61956.1|hypothetical protein CICLE_v10014649mg [Citrus clementina] >gi|557551328|gb|ESR61957.1| hypothetical protein CICLE_v10014649mg [Citrus clementina]	0
	argininosuccinate lyase(4.3.2.1)	CL164Contig5	-1.13	gi|225459083|ref|XP_002283809.1|PREDICTED: argininosuccinate lyase [Vitis vinifera]	Argininosuccinate lyase, chloroplastic OS=Arabidopsis thaliana GN=At5g10920 PE=2 SV=1
	argininosuccinate lyase(4.3.2.1)	CL164Contig3	-0.36	gi|225459083|ref|XP_002283809.1|PREDICTED: argininosuccinate lyase [Vitis vinifera]	Argininosuccinate lyase, chloroplastic OS=Arabidopsis thaliana GN=At5g10920 PE=2 SV=1
	Argininosuccinate synthase(6.3.4.5)	comp65773_c0_seq54_2	0.44	gi|557542348|gb|ESR53326.1|hypothetical protein CICLE_v10019860mg [Citrus clementina]	Argininosuccinate synthase, chloroplastic OS=Arabidopsis thaliana GN=At4g24830 PE=2 SV=3
	Asparagine synthase(6.3.5.4)	CL27162Contig1	-	gi|550348388|gb|EEE84796.2|asparagine synthetase family protein [Populus trichocarpa]	Asparagine synthetase [glutamine-hydrolyzing] OS=Asparagus officinalis PE=2 SV=2
	Asparagine synthase(6.3.5.4)	CL23082Contig1	-2.22	gi|565354308|ref|XP_006344055.1|PREDICTED: asparagine synthetase [glutamine-hydrolyzing] [Solanum tuberosum]	Asparagine synthetase [glutamine-hydrolyzing] OS=Asparagus officinalis PE=2 SV=2
	Asparagine synthase(6.3.5.4)	CL21086Contig1	1.33	gi|356528412|ref|XP_003532797.1|PREDICTED: GMP synthase [glutamine-hydrolyzing]-like [Glycine max]	GMP synthase [glutamine-hydrolyzing] OS=Bdellovibrio bacteriovorus (strain ATCC 15356 / DSM 50701 / NCIB 9529 / HD100) GN=guaA PE=3 SV=1
	Asparagine synthase(6.3.5.4)	comp34078_c0_seq2_2	1.07	gi|225426434|ref|XP_002274590.1|PREDICTED: GMP synthase [glutamine-hydrolyzing] [Vitis vinifera]	GMP synthase [glutamine-hydrolyzing] OS=Aquifex aeolicus (strain VF5) GN=guaA PE=3 SV=1
	Asparagine synthase(6.3.5.4)	CL983Contig2	1.07	gi|550331247|gb|EEE87201.2|asparagine synthetase family protein [Populus trichocarpa]	Asparagine synthetase [glutamine-hydrolyzing] 1 OS=Arabidopsis thaliana GN=ASN1 PE=2 SV=2
	Asparagine synthase(6.3.5.4)	CL54866Contig1	0.87	gi|462405626|gb|EMJ11090.1|hypothetical protein PRUPE_ppa004038mg [Prunus persica]	GMP synthase [glutamine-hydrolyzing] OS=Pelodictyon luteolum (strain DSM 273) GN=guaA PE=3 SV=1
	Asparagine synthase(6.3.5.4)	CL74312Contig1	-0.64	gi|557541800|gb|ESR52778.1|hypothetical protein CICLE_v10019676mg [Citrus clementina]	GMP synthase [glutamine-hydrolyzing] OS=Bacillus clausii (strain KSM-K16) GN=guaA PE=3 SV=1
	Asparagine synthase(6.3.5.4)	CL5249Contig1	0.63	gi|225426434|ref|XP_002274590.1|PREDICTED: GMP synthase [glutamine-hydrolyzing] [Vitis vinifera]	GMP synthase [glutamine-hydrolyzing] OS=Aquifex aeolicus (strain VF5) GN=guaA PE=3 SV=1
	Asparagine synthase(6.3.5.4)	CL24665Contig1	-0.6	gi|56606534|gb|AAW02789.1|aluminum-induced protein [Codonopsis lanceolata]	Stem-specific protein TSJT1 OS=Nicotiana tabacum GN=TSJT1 PE=2 SV=1
	Asparagine synthase(6.3.5.4)	CL11496Contig2	-0.35	gi|297738097|emb|CBI27298.3|unnamed protein product [Vitis vinifera]	Asparagine synthetase domain-containing protein 1 OS=Gallus gallus GN=ASNSD1 PE=2 SV=1
	acetylglutamate synthase(2.3.1.1)	CL54363Contig1	0.83	gi|359497204|ref|XP_003635452.1|PREDICTED: uncharacterized protein LOC100854039, partial [Vitis vinifera]	Probable amino-acid acetyltransferase NAGS1, chloroplastic OS=Arabidopsis thaliana GN=NAGS1 PE=2 SV=1
	acetylglutamate synthase(2.3.1.1)	comp101160_c2_seq10_1	0.52	gi|359494808|ref|XP_002264391.2|PREDICTED: amino-acid acetyltransferase-like [Vitis vinifera]	Probable amino-acid acetyltransferase NAGS2, chloroplastic OS=Arabidopsis thaliana GN=NAGS2 PE=2 SV=1
	acetylglutamate synthase(2.3.1.1)	CL281Contig2	-0.3	gi|359494808|ref|XP_002264391.2|PREDICTED: amino-acid acetyltransferase-like [Vitis vinifera]	Probable amino-acid acetyltransferase NAGS1, chloroplastic OS=Arabidopsis thaliana GN=NAGS1 PE=2 SV=1
	acetylglutamate synthase(2.3.1.1)	CL3556Contig1	0.29	gi|460408908|ref|XP_004249883.1|PREDICTED: acetylglutamate kinase, chloroplastic-like [Solanum lycopersicum]	Acetylglutamate kinase, chloroplastic OS=Arabidopsis thaliana GN=NAGK PE=1 SV=1
	Glutamate dehydrogenase(1.4.1.3)	comp104735_c1_seq2_4	-	gi|508775469|gb|EOY22725.1|Glutamate dehydrogenase 2 [Theobroma cacao]	Glutamate dehydrogenase 2 OS=Arabidopsis thaliana GN=GDH2 PE=1 SV=1
	Glutamate dehydrogenase(1.4.1.3)	comp66158_c0_seq1_4	-	gi|508775469|gb|EOY22725.1|Glutamate dehydrogenase 2 [Theobroma cacao]	Glutamate dehydrogenase 2 OS=Arabidopsis thaliana GN=GDH2 PE=1 SV=1
	Glutamate dehydrogenase(1.4.1.3)	CL547Contig4	3.1	gi|147768438|emb|CAN69269.1|hypothetical protein VITISV_043645 [Vitis vinifera]	0
	Glutamate dehydrogenase(1.4.1.3)	CL23763Contig1	2.78	gi|149938958|gb|ABR45724.1|GDH2 [Actinidia chinensis]	Glutamate dehydrogenase 2 OS=Arabidopsis thaliana GN=GDH2 PE=1 SV=1
	Glutamate dehydrogenase(1.4.1.3)	CL48102Contig1	1.43	gi|297739760|emb|CBI29942.3|unnamed protein product [Vitis vinifera]	Glutamate dehydrogenase B OS=Nicotiana plumbaginifolia GN=GDHB PE=1 SV=1
	Glutamate dehydrogenase(1.4.1.3)	CL61803Contig1	1.17	gi|477541649|gb|AGI78461.1|L-galactose dehydrogenase [Camellia sinensis]	L-galactose dehydrogenase OS=Arabidopsis thaliana GN=LGALDH PE=1 SV=1
	Glutamate dehydrogenase(1.4.1.3)	CL62956Contig1	0.87	gi|272725401|gb|ACH97123.2|GDH2 [Camellia sinensis]	Glutamate dehydrogenase A OS=Nicotiana plumbaginifolia GN=GDHA PE=2 SV=1
	Glutamate dehydrogenase(1.4.1.3)	CL29348Contig1	-0.73	gi|391326419|ref|XP_003737714.1|PREDICTED: glutamate dehydrogenase, mitochondrial-like [Metaseiulus occidentalis]	Glutamate dehydrogenase, mitochondrial OS=Drosophila melanogaster GN=Gdh PE=1 SV=2
	Glutamate dehydrogenase(1.4.1.3)	CL4042Contig1	-0.71	gi|508775469|gb|EOY22725.1|Glutamate dehydrogenase 2 [Theobroma cacao]	Glutamate dehydrogenase 2 OS=Arabidopsis thaliana GN=GDH2 PE=1 SV=1
	Glutamate dehydrogenase(1.4.1.3)	comp67867_c1_seq2_2	0.64	gi|508775469|gb|EOY22725.1|Glutamate dehydrogenase 2 [Theobroma cacao]	Glutamate dehydrogenase 2 OS=Arabidopsis thaliana GN=GDH2 PE=1 SV=1
	Glutamate dehydrogenase(1.4.1.3)	CL42880Contig1	0.61	gi|477541649|gb|AGI78461.1|L-galactose dehydrogenase [Camellia sinensis]	L-galactose dehydrogenase OS=Arabidopsis thaliana GN=LGALDH PE=1 SV=1
	Glutamate dehydrogenase(1.4.1.3)	CL13535Contig1	0.46	gi|225442347|ref|XP_002281123.1|PREDICTED: NADP-specific glutamate dehydrogenase-like [Vitis vinifera]	NADP-specific glutamate dehydrogenase OS=Giardia intestinalis PE=2 SV=1
	theanine synthetase(6.3.1.6)	comp97663_c0_seq2_1	-1.27	gi|67423358|dbj|BAD99525.1|glutamine synthetase [Camellia sinensis] >gi|343479936|gb|AEM44626.1| theanine synthetase [Camellia sinensis]	Glutamine synthetase cytosolic isozyme 1 OS=Vitis vinifera GN=GS1-1 PE=2 SV=1
	theanine synthetase(6.3.1.6)	CL33088Contig1	-1.28	gi|67423358|dbj|BAD99525.1|glutamine synthetase [Camellia sinensis] >gi|343479936|gb|AEM44626.1| theanine synthetase [Camellia sinensis]	Glutamine synthetase cytosolic isozyme 1 OS=Vitis vinifera GN=GS1-1 PE=2 SV=1
	E3 ubiquitin-protein ligase	comp105655_c0_seq2_4	3.31	gi|508714923|gb|EOY06820.1|Ubiquitin protein ligase 6 isoform 1 [Theobroma cacao]	E3 ubiquitin-protein ligase UPL6 OS=Arabidopsis thaliana GN=UPL6 PE=2 SV=1
	E3 ubiquitin-protein ligase	comp130432_c0_seq1_3	5.04	gi|508785902|gb|EOY33158.1|RING/U-box superfamily protein [Theobroma cacao]	E3 ubiquitin-protein ligase synoviolin OS=Mus musculus GN=Syvn1 PE=1 SV=3
	Thiol protease SEN102	CL10889Contig3	4.49	gi|550340392|gb|EEE85583.2|hypothetical protein POPTR_0004s05520g [Populus trichocarpa]	Thiol protease SEN102 OS=Hemerocallis sp. GN=SEN102 PE=2 SV=1
Tricarboxylic acid cycle (TCA)	citrate synthase(2.3.3.1)	CL15605Contig1	1.02	gi|225446893|ref|XP_002284064.1|PREDICTED: citrate synthase, glyoxysomal [Vitis vinifera] >gi|296086334|emb|CBI31775.3| unnamed protein product [Vitis vinifera]	Citrate synthase, glyoxysomal OS=Cucurbita maxima PE=1 SV=1
	citrate synthase(2.3.3.1)	CL78063Contig1	-0.67	gi|384563698|gb|AFI08590.1|citrate synthase [Rhododendron micranthum]	Citrate synthase, mitochondrial OS=Daucus carota GN=CS PE=2 SV=1
	citrate synthase(2.3.3.1)	CL39109Contig1	-0.32	gi|241651541|ref|XP_002411280.1|citrate synthase, putative [Ixodes scapularis] >gi|215503910|gb|EEC13404.1| citrate synthase, putative [Ixodes scapularis]	Probable citrate synthase 2, mitochondrial OS=Aedes aegypti GN=AAEL011789 PE=3 SV=1
	fumarate hydratase(4.2.1.2)	CL16434Contig1	-0.75	gi|327275203|ref|XP_003222363.1|PREDICTED: fumarate hydratase, mitochondrial-like [Anolis carolinensis]	Fumarate hydratase, mitochondrial OS=Macaca fascicularis GN=FH PE=2 SV=1
	malic dehydrogenase（malate dehydrogenase）(1.1.1.37)	CL70676Contig1	-	gi|1170895|sp|P46489.1|MDHP_FLABIRecName: Full=Malate dehydrogenase [NADP], chloroplastic; AltName: Full=NADP-MDH; Flags: Precursor >gi|725262|gb|AAA63907.1| NADP-malate dehydrogenase precursor [Flaveria bidentis]	Malate dehydrogenase [NADP], chloroplastic OS=Flaveria bidentis PE=1 SV=1
	malic dehydrogenase（malate dehydrogenase）(1.1.1.37)	CL20571Contig1	-	gi|334085713|gb|AEG42731.1|NADP-dependant malate dehydrogenase [Zea mays]	Malate dehydrogenase [NADP] 1, chloroplastic OS=Sorghum bicolor PE=1 SV=1
	malic dehydrogenase（malate dehydrogenase）(1.1.1.37)	comp99567_c1_seq2_4	2.74	gi|561026221|gb|ESW24906.1|hypothetical protein PHAVU_004G170800g [Phaseolus vulgaris]	NADP-dependent malic enzyme OS=Populus trichocarpa PE=2 SV=3
	malic dehydrogenase（malate dehydrogenase）(1.1.1.37)	CL43616Contig1	2.64	gi|508777123|gb|EOY24379.1|Lactate/malate dehydrogenase family protein [Theobroma cacao]	L-lactate dehydrogenase OS=Zea mays PE=2 SV=1
	malic dehydrogenase（malate dehydrogenase）(1.1.1.37)	CL33479Contig1	-2.11	gi|449496375|ref|XP_004160117.1|PREDICTED: NAD-dependent malic enzyme 59 kDa isoform, mitochondrial-like [Cucumis sativus]	NAD-dependent malic enzyme 59 kDa isoform, mitochondrial OS=Solanum tuberosum PE=1 SV=1
	malic dehydrogenase（malate dehydrogenase）(1.1.1.37)	CL107Contig6	2.07	gi|224067419|ref|XP_002302483.1|predicted protein [Populus trichocarpa] >gi|222844209|gb|EEE81756.1| malate oxidoreductase family protein [Populus trichocarpa]	NAD-dependent malic enzyme 62 kDa isoform, mitochondrial OS=Solanum tuberosum PE=1 SV=1
	malic dehydrogenase（malate dehydrogenase）(1.1.1.37)	comp107538_c3_seq6_1	-1.93	gi|225454087|ref|XP_002266697.1|PREDICTED: NAD-dependent malic enzyme 59 kDa isoform, mitochondrial [Vitis vinifera] >gi|297745211|emb|CBI40291.3| unnamed protein product [Vitis vinifera]	NAD-dependent malic enzyme 59 kDa isoform, mitochondrial OS=Solanum tuberosum PE=1 SV=1
	malic dehydrogenase（malate dehydrogenase）(1.1.1.37)	comp102041_c0_seq3_1	-1.9	gi|508723832|gb|EOY15729.1|NADP-dependent malic enzyme [Theobroma cacao]	NADP-dependent malic enzyme OS=Populus trichocarpa PE=2 SV=3
	malic dehydrogenase（malate dehydrogenase）(1.1.1.37)	CL23274Contig1	1.7	gi|508704470|gb|EOX96366.1|Lactate/malate dehydrogenase family protein isoform 1 [Theobroma cacao]	Malate dehydrogenase, cytoplasmic OS=Zea mays PE=1 SV=2
	malic dehydrogenase（malate dehydrogenase）(1.1.1.37)	comp29218_c0_seq1_2	-1.42	gi|565352213|ref|XP_006343041.1|PREDICTED: NADP-dependent malic enzyme, chloroplastic-like [Solanum tuberosum]	NADP-dependent malic enzyme OS=Populus trichocarpa PE=2 SV=3
	malic dehydrogenase（malate dehydrogenase）(1.1.1.37)	CL4Contig3	-1.22	gi|225454087|ref|XP_002266697.1|PREDICTED: NAD-dependent malic enzyme 59 kDa isoform, mitochondrial [Vitis vinifera] >gi|297745211|emb|CBI40291.3| unnamed protein product [Vitis vinifera]	NAD-dependent malic enzyme 59 kDa isoform, mitochondrial OS=Solanum tuberosum PE=1 SV=1
	malic dehydrogenase（malate dehydrogenase）(1.1.1.37)	CL6697Contig1	1.17	gi|224067419|ref|XP_002302483.1|predicted protein [Populus trichocarpa] >gi|222844209|gb|EEE81756.1| malate oxidoreductase family protein [Populus trichocarpa]	NAD-dependent malic enzyme 62 kDa isoform, mitochondrial OS=Solanum tuberosum PE=1 SV=1
	malic dehydrogenase（malate dehydrogenase）(1.1.1.37)	comp68695_c0_seq1_4	1.1	gi|1346485|sp|P34105.3|MAOX_POPTRRecName: Full=NADP-dependent malic enzyme; Short=NADP-ME >gi|20469|emb|CAA39690.1| malic enzyme [Populus trichocarpa]	NADP-dependent malic enzyme OS=Populus trichocarpa PE=2 SV=3
	malic dehydrogenase（malate dehydrogenase）(1.1.1.37)	CL22704Contig1	1.1	gi|224079115|ref|XP_002305754.1|predicted protein [Populus trichocarpa]	Malate dehydrogenase, glyoxysomal OS=Oryza sativa subsp. japonica GN=Os12g0632700 PE=1 SV=3
	malic dehydrogenase（malate dehydrogenase）(1.1.1.37)	CL48437Contig1	0.79	gi|460386440|ref|XP_004238906.1|PREDICTED: 3-isopropylmalate dehydrogenase, chloroplastic-like [Solanum lycopersicum]	3-isopropylmalate dehydrogenase 3, chloroplastic OS=Arabidopsis thaliana GN=IMDH3 PE=1 SV=1
	malic dehydrogenase（malate dehydrogenase）(1.1.1.37)	CL2412Contig3	-0.74	gi|296081563|emb|CBI20568.3|unnamed protein product [Vitis vinifera]	NADP-dependent malic enzyme OS=Populus trichocarpa PE=2 SV=3
	malic dehydrogenase（malate dehydrogenase）(1.1.1.37)	comp129345_c1_seq14_3	-0.74	gi|225448904|ref|XP_002265080.1|PREDICTED: malate dehydrogenase [NADP], chloroplastic [Vitis vinifera] >gi|296085946|emb|CBI31387.3| unnamed protein product [Vitis vinifera]	Malate dehydrogenase [NADP], chloroplastic OS=Pisum sativum PE=1 SV=2
	malic dehydrogenase（malate dehydrogenase）(1.1.1.37)	CL34688Contig1	-0.71	gi|449461331|ref|XP_004148395.1|PREDICTED: NADP-dependent malic enzyme-like [Cucumis sativus]	NADP-dependent malic enzyme OS=Phaseolus vulgaris GN=ME1 PE=1 SV=1
	malic dehydrogenase（malate dehydrogenase）(1.1.1.37)	CL17857Contig1	0.7	gi|526117711|ref|NP_001268095.1|malate dehydrogenase [Vitis vinifera] >gi|7798706|gb|AAF69802.1|AF195869_1 malate dehydrogenase [Vitis vinifera]	Malate dehydrogenase, mitochondrial OS=Citrullus lanatus GN=MMDH PE=1 SV=1
	malic dehydrogenase（malate dehydrogenase）(1.1.1.37)	CL2510Contig3	-0.68	gi|225448904|ref|XP_002265080.1|PREDICTED: malate dehydrogenase [NADP], chloroplastic [Vitis vinifera] >gi|296085946|emb|CBI31387.3| unnamed protein product [Vitis vinifera]	Malate dehydrogenase [NADP], chloroplastic OS=Pisum sativum PE=1 SV=2
	malic dehydrogenase（malate dehydrogenase）(1.1.1.37)	CL27891Contig1	-0.66	gi|1346485|sp|P34105.3|MAOX_POPTRRecName: Full=NADP-dependent malic enzyme; Short=NADP-ME >gi|20469|emb|CAA39690.1| malic enzyme [Populus trichocarpa]	NADP-dependent malic enzyme OS=Populus trichocarpa PE=2 SV=3
	malic dehydrogenase（malate dehydrogenase）(1.1.1.37)	CL14422Contig1	-0.62	gi|325303594|tpg|DAA34560.1|TPA_exp: malate dehydrogenase [Amblyomma variegatum]	Malate dehydrogenase, cytoplasmic OS=Xenopus tropicalis GN=mdh1 PE=2 SV=1
	malic dehydrogenase（malate dehydrogenase）(1.1.1.37)	CL16019Contig1	-0.55	gi|359475502|ref|XP_003631692.1|PREDICTED: malate dehydrogenase, glyoxysomal [Vitis vinifera] >gi|147774268|emb|CAN65552.1| hypothetical protein VITISV_033330 [Vitis vinifera] >gi|297736349|emb|CBI25072.3| unnamed protein product [Vitis vinifera]	Malate dehydrogenase, glyoxysomal OS=Citrullus lanatus PE=1 SV=1
	malic dehydrogenase（malate dehydrogenase）(1.1.1.37)	CL15458Contig1	0.52	gi|359475502|ref|XP_003631692.1|PREDICTED: malate dehydrogenase, glyoxysomal [Vitis vinifera] >gi|147774268|emb|CAN65552.1| hypothetical protein VITISV_033330 [Vitis vinifera] >gi|297736349|emb|CBI25072.3| unnamed protein product [Vitis vinifera]	Malate dehydrogenase, glyoxysomal OS=Citrullus lanatus PE=1 SV=1
	malic dehydrogenase（malate dehydrogenase）(1.1.1.37)	CL2510Contig4	-0.51	gi|225448904|ref|XP_002265080.1|PREDICTED: malate dehydrogenase [NADP], chloroplastic [Vitis vinifera] >gi|296085946|emb|CBI31387.3| unnamed protein product [Vitis vinifera]	Malate dehydrogenase [NADP], chloroplastic OS=Pisum sativum PE=1 SV=2
	malic dehydrogenase（malate dehydrogenase）(1.1.1.37)	CL72113Contig1	-0.5	gi|225462743|ref|XP_002268106.1|PREDICTED: uncharacterized protein LOC100248390 [Vitis vinifera]	Malate dehydrogenase, chloroplastic OS=Arabidopsis thaliana GN=At3g47520 PE=1 SV=1
	malic dehydrogenase（malate dehydrogenase）(1.1.1.37)	CL267Contig3	0.49	gi|565352213|ref|XP_006343041.1|PREDICTED: NADP-dependent malic enzyme, chloroplastic-like [Solanum tuberosum]	NADP-dependent malic enzyme OS=Populus trichocarpa PE=2 SV=3
	malic dehydrogenase（malate dehydrogenase）(1.1.1.37)	CL12265Contig1	-0.48	gi|460399237|ref|XP_004245148.1|PREDICTED: NADP-dependent malic enzyme-like [Solanum lycopersicum]	NADP-dependent malic enzyme OS=Phaseolus vulgaris GN=ME1 PE=1 SV=1
	malic dehydrogenase（malate dehydrogenase）(1.1.1.37)	CL32662Contig1	-0.48	gi|255546341|ref|XP_002514230.1|malic enzyme, putative [Ricinus communis] >gi|223546686|gb|EEF48184.1| malic enzyme, putative [Ricinus communis]	NADP-dependent malic enzyme OS=Vitis vinifera PE=2 SV=1
	malic dehydrogenase（malate dehydrogenase）(1.1.1.37)	CL26156Contig2	-0.48	gi|7715598|gb|AAF68116.1|AC010793_11F20B17.18 [Arabidopsis thaliana]	NADP-dependent malic enzyme OS=Populus trichocarpa PE=2 SV=3
	malic dehydrogenase（malate dehydrogenase）(1.1.1.37)	CL13958Contig1	0.47	gi|1170897|sp|P46488.1|MDHG_CUCSARecName: Full=Malate dehydrogenase, glyoxysomal; Flags: Precursor >gi|695311|gb|AAC41647.1| glyoxysomal malate dehydrogenase [Cucumis sativus]	Malate dehydrogenase, glyoxysomal OS=Cucumis sativus GN=MDHG PE=2 SV=1
	malic dehydrogenase（malate dehydrogenase）(1.1.1.37)	CL43858Contig1	0.45	gi|462411626|gb|EMJ16675.1|hypothetical protein PRUPE_ppa006579mg [Prunus persica]	3-isopropylmalate dehydrogenase, chloroplastic OS=Brassica napus PE=1 SV=1
	malic dehydrogenase（malate dehydrogenase）(1.1.1.37)	CL104Contig5	0.42	gi|225454087|ref|XP_002266697.1|PREDICTED: NAD-dependent malic enzyme 59 kDa isoform, mitochondrial [Vitis vinifera] >gi|297745211|emb|CBI40291.3| unnamed protein product [Vitis vinifera]	NAD-dependent malic enzyme 59 kDa isoform, mitochondrial OS=Solanum tuberosum PE=1 SV=1
	malic dehydrogenase（malate dehydrogenase）(1.1.1.37)	CL39124Contig1	-0.42	gi|225462743|ref|XP_002268106.1|PREDICTED: uncharacterized protein LOC100248390 [Vitis vinifera]	Malate dehydrogenase, chloroplastic OS=Arabidopsis thaliana GN=At3g47520 PE=1 SV=1
	malic dehydrogenase（malate dehydrogenase）(1.1.1.37)	CL9670Contig1	0.41	gi|224067419|ref|XP_002302483.1|predicted protein [Populus trichocarpa] >gi|222844209|gb|EEE81756.1| malate oxidoreductase family protein [Populus trichocarpa]	NAD-dependent malic enzyme 62 kDa isoform, mitochondrial OS=Solanum tuberosum PE=1 SV=1
	malic dehydrogenase（malate dehydrogenase）(1.1.1.37)	CL8297Contig1	-0.4	gi|508723832|gb|EOY15729.1|NADP-dependent malic enzyme [Theobroma cacao]	NADP-dependent malic enzyme OS=Populus trichocarpa PE=2 SV=3
	malic dehydrogenase（malate dehydrogenase）(1.1.1.37)	CL56173Contig1	0.4	gi|565387376|ref|XP_006359476.1|PREDICTED: NADP-dependent malic enzyme, chloroplastic-like [Solanum tuberosum]	NADP-dependent malic enzyme OS=Vitis vinifera PE=2 SV=1
	malic dehydrogenase（malate dehydrogenase）(1.1.1.37)	comp102847_c1_seq10_4	-0.39	gi|356504809|ref|XP_003521187.1|PREDICTED: NAD-dependent malic enzyme 59 kDa isoform, mitochondrial-like [Glycine max]	NAD-dependent malic enzyme 59 kDa isoform, mitochondrial OS=Solanum tuberosum PE=1 SV=1
	malic dehydrogenase（malate dehydrogenase）(1.1.1.37)	comp108559_c0_seq1_1	-0.37	gi|225454087|ref|XP_002266697.1|PREDICTED: NAD-dependent malic enzyme 59 kDa isoform, mitochondrial [Vitis vinifera] >gi|297745211|emb|CBI40291.3| unnamed protein product [Vitis vinifera]	NAD-dependent malic enzyme 59 kDa isoform, mitochondrial OS=Solanum tuberosum PE=1 SV=1
	malic dehydrogenase（malate dehydrogenase）(1.1.1.37)	CL70710Contig1	-0.34	gi|255541510|ref|XP_002511819.1|malic enzyme, putative [Ricinus communis] >gi|223548999|gb|EEF50488.1| malic enzyme, putative [Ricinus communis]	NAD-dependent malic enzyme 59 kDa isoform, mitochondrial OS=Solanum tuberosum PE=1 SV=1
	malic dehydrogenase（malate dehydrogenase）(1.1.1.37)	comp85759_c0_seq1_4	0.31	gi|526117711|ref|NP_001268095.1|malate dehydrogenase [Vitis vinifera] >gi|7798706|gb|AAF69802.1|AF195869_1 malate dehydrogenase [Vitis vinifera]	Malate dehydrogenase, mitochondrial OS=Citrullus lanatus GN=MMDH PE=1 SV=1
	malic dehydrogenase（malate dehydrogenase）(1.1.1.37)	comp111827_c0_seq1_3	0.31	gi|526117711|ref|NP_001268095.1|malate dehydrogenase [Vitis vinifera] >gi|7798706|gb|AAF69802.1|AF195869_1 malate dehydrogenase [Vitis vinifera]	Malate dehydrogenase, mitochondrial OS=Citrullus lanatus GN=MMDH PE=1 SV=1
	malic dehydrogenase（malate dehydrogenase）(1.1.1.37)	comp131092_c1_seq5_3	-0.3	gi|225454087|ref|XP_002266697.1|PREDICTED: NAD-dependent malic enzyme 59 kDa isoform, mitochondrial [Vitis vinifera] >gi|297745211|emb|CBI40291.3| unnamed protein product [Vitis vinifera]	NAD-dependent malic enzyme 59 kDa isoform, mitochondrial OS=Solanum tuberosum PE=1 SV=1
	oxoglutarate dehydrogenase complex(1.2.4.2)	comp87836_c2_seq2_4	0.52	gi|255578100|ref|XP_002529920.1|dihydrolipoamide succinyltransferase component of 2-oxoglutarate dehydrogenase, putative [Ricinus communis] >gi|223530597|gb|EEF32474.1| dihydrolipoamide succinyltransferase component of 2-oxoglutarate dehydrogenase, putative [Ricinus communis]	Dihydrolipoyllysine-residue succinyltransferase component of 2-oxoglutarate dehydrogenase complex 2, mitochondrial OS=Arabidopsis thaliana GN=At4g26910 PE=1 SV=2
	oxoglutarate dehydrogenase complex(1.2.4.2)	CL62966Contig1	-0.44	gi|158295750|ref|XP_001688858.1|AGAP006366-PB [Anopheles gambiae str. PEST] >gi|157016186|gb|EDO63864.1| AGAP006366-PB [Anopheles gambiae str. PEST]	2-oxoglutarate dehydrogenase-like, mitochondrial OS=Pongo abelii GN=OGDHL PE=2 SV=2
	pyruvate dehydrogenase(1.2.4.1)	comp99388_c0_seq4_1	-	gi|449496889|ref|XP_004160254.1|PREDICTED: dihydrolipoyllysine-residue acetyltransferase component of pyruvate dehydrogenase complex-like [Cucumis sativus]	Dihydrolipoyllysine-residue acetyltransferase component of pyruvate dehydrogenase complex OS=Rickettsia prowazekii (strain Madrid E) GN=pdhC PE=3 SV=1
	Pyruvate dehydrogenase(1.2.4.1)	CL3806Contig2	-2.88	gi|508714601|gb|EOY06498.1|Phosphatase 2C family protein isoform 1 [Theobroma cacao]	Probable protein phosphatase 2C 40 OS=Arabidopsis thaliana GN=At3g16560 PE=2 SV=1
	Pyruvate dehydrogenase(1.2.4.1)	comp116828_c0_seq4_3	-2.29	gi|225439795|ref|XP_002276631.1|PREDICTED: probable protein phosphatase 2C 38-like [Vitis vinifera]	Probable protein phosphatase 2C 38 OS=Arabidopsis thaliana GN=At3g12620 PE=2 SV=1
	Pyruvate dehydrogenase(1.2.4.1)	CL60038Contig1	-2.1	gi|296087354|emb|CBI33728.3|unnamed protein product [Vitis vinifera]	Probable protein phosphatase 2C 78 OS=Oryza sativa subsp. japonica GN=Os12g0580900 PE=2 SV=1
	Succinate dehydrogenase(1.3.5.1)	comp159542_c0_seq1_1	-	gi|242011721|ref|XP_002426595.1|early meiotic induction protein 5, putative [Pediculus humanus corporis] >gi|212510744|gb|EEB13857.1| early meiotic induction protein 5, putative [Pediculus humanus corporis]	Succinate dehydrogenase assembly factor 2, mitochondrial OS=Artemia franciscana PE=2 SV=1
	Succinate dehydrogenase(1.3.5.1)	CL415Contig1	-	gi|15004510|gb|AAK77126.1|AF362730_1succinate dehydrogenase subunit 3 [Solanum lycopersicum] >gi|316996003|dbj|BAD83440.2| succinate dehydrogenase subunit 3 (mitochondrion) [Nicotiana tabacum]	Succinate dehydrogenase cytochrome b560 subunit OS=Marchantia polymorpha GN=SDH3 PE=3 SV=1
	Succinate dehydrogenase(1.3.5.1)	comp131819_c1_seq14_3	-2.99	gi|225452458|ref|XP_002274361.1|PREDICTED: L-aspartate oxidase 1-like [Vitis vinifera]	L-aspartate oxidase, chloroplastic OS=Arabidopsis thaliana GN=AO PE=2 SV=1
	Succinate dehydrogenase(1.3.5.1)	CL62551Contig1	-1.85	gi|67083971|gb|AAY66920.1|possible succinate-ubiquinone reductase cytochrome b small subunit [Ixodes scapularis]	Putative succinate dehydrogenase [ubiquinone] cytochrome b small subunit, mitochondrial OS=Drosophila melanogaster GN=CG10219 PE=2 SV=1
	Succinate dehydrogenase(1.3.5.1)	CL29419Contig1	1.32	gi|557539178|gb|ESR50222.1|hypothetical protein CICLE_v10032866mg [Citrus clementina]	0
	Succinate dehydrogenase(1.3.5.1)	CL47962Contig1	-1.3	gi|257096767|sp|B1P1W2.1|SDHF2_ARTSFRecName: Full=Succinate dehydrogenase assembly factor 2, mitochondrial; Short=SDH assembly factor 2; AltName: Full=Succinate dehydrogenase subunit 5, mitochondrial; Flags: Precursor >gi|169931085|gb|ACB05780.1| hypothetical protein [Artemia franciscana]	Succinate dehydrogenase assembly factor 2, mitochondrial OS=Artemia franciscana PE=2 SV=1
	Succinate dehydrogenase(1.3.5.1)	comp131171_c0_seq3_3	1.14	gi|225430776|ref|XP_002269407.1|PREDICTED: succinate dehydrogenase [ubiquinone] flavoprotein subunit 1, mitochondrial isoform 1 [Vitis vinifera] >gi|297735168|emb|CBI17530.3| unnamed protein product [Vitis vinifera]	Succinate dehydrogenase [ubiquinone] flavoprotein subunit 1, mitochondrial OS=Arabidopsis thaliana GN=SDH1-1 PE=1 SV=1
	Succinate dehydrogenase(1.3.5.1)	CL16900Contig1	-1.02	gi|460380217|ref|XP_004235854.1|PREDICTED: uncharacterized protein LOC101244854 isoform 1 [Solanum lycopersicum]	Uncharacterized protein lpl1447 OS=Legionella pneumophila (strain Lens) GN=lpl1447 PE=3 SV=1
	Succinate dehydrogenase(1.3.5.1)	CL1Contig48	0.82	gi|225465698|ref|XP_002273428.1|PREDICTED: uncharacterized protein LOC100263135 [Vitis vinifera]	Succinate dehydrogenase [ubiquinone] iron-sulfur subunit 2, mitochondrial OS=Arabidopsis thaliana GN=SDH2-2 PE=1 SV=2
	Succinate dehydrogenase(1.3.5.1)	CL12946Contig1	-0.81	gi|508699218|gb|EOX91114.1|Succinate dehydrogenase 1-1 isoform 1 [Theobroma cacao]	Succinate dehydrogenase [ubiquinone] flavoprotein subunit, mitochondrial OS=Oryza sativa subsp. japonica GN=SDH1 PE=2 SV=1
	Succinate dehydrogenase(1.3.5.1)	comp106704_c2_seq5_1	-0.49	gi|225452458|ref|XP_002274361.1|PREDICTED: L-aspartate oxidase 1-like [Vitis vinifera]	L-aspartate oxidase, chloroplastic OS=Arabidopsis thaliana GN=AO PE=2 SV=1
	Dihydrolipoyl dehydrogenase(1.8.1.4)	CL12Contig34	-6.49	gi|508711875|gb|EOY03772.1|COBRA-like extracellular glycosyl-phosphatidyl inositol-anchored protein family [Theobroma cacao]	Dihydrolipoyl dehydrogenase, mitochondrial OS=Pisum sativum GN=LPD PE=1 SV=2
	Dihydrolipoyl dehydrogenase(1.8.1.4)	CL13146Contig1	-0.67	gi|296081607|emb|CBI20612.3|unnamed protein product [Vitis vinifera]	0
	dihydrolipoyl dehydrogenase(1.8.1.4)	comp99158_c0_seq16_4	-0.66	gi|225431914|ref|XP_002276853.1|PREDICTED: dihydrolipoyl dehydrogenase [Vitis vinifera] >gi|296083267|emb|CBI22903.3| unnamed protein product [Vitis vinifera]	Dihydrolipoyl dehydrogenase 1, chloroplastic OS=Arabidopsis thaliana GN=LPD1 PE=2 SV=1
	dihydrolipoyl dehydrogenase(1.8.1.4)	comp100031_c1_seq75_4	-0.33	gi|225431914|ref|XP_002276853.1|PREDICTED: dihydrolipoyl dehydrogenase [Vitis vinifera] >gi|296083267|emb|CBI22903.3| unnamed protein product [Vitis vinifera]	Dihydrolipoyl dehydrogenase 1, chloroplastic OS=Arabidopsis thaliana GN=LPD1 PE=2 SV=1
	citrate synthase(2.3.3.1)	comp95128_c0_seq4_4	-	gi|565391930|ref|XP_006361663.1|PREDICTED: ATP-citrate synthase alpha chain protein 2-like [Solanum tuberosum]	ATP-citrate synthase alpha chain protein 1 OS=Arabidopsis thaliana GN=ACLA-1 PE=1 SV=1
	citrate synthase(2.3.3.1)	CL27363Contig1	-	0	ATP-citrate synthase alpha chain protein 3 OS=Arabidopsis thaliana GN=ACLA-3 PE=2 SV=1
	citrate synthase(2.3.3.1)	CL65218Contig1	-2.8	gi|391345447|ref|XP_003746997.1|PREDICTED: ATP-citrate synthase-like [Metaseiulus occidentalis]	ATP-citrate synthase OS=Homo sapiens GN=ACLY PE=1 SV=3
	citrate synthase(2.3.3.1)	CL22769Contig2	-1.45	gi|565391930|ref|XP_006361663.1|PREDICTED: ATP-citrate synthase alpha chain protein 2-like [Solanum tuberosum]	ATP-citrate synthase alpha chain protein 1 OS=Arabidopsis thaliana GN=ACLA-1 PE=1 SV=1
	citrate synthase(2.3.3.1)	CL1918Contig2	-0.71	gi|321461384|gb|EFX72417.1|hypothetical protein DAPPUDRAFT_308310 [Daphnia pulex]	ATP-citrate synthase OS=Mus musculus GN=Acly PE=1 SV=1
	citrate synthase(2.3.3.1)	CL1816Contig2	-0.69	gi|374255955|gb|AEZ00839.1|putative ATP-citrate lyase 2 protein, partial [Elaeis guineensis]	ATP-citrate synthase alpha chain protein 2 OS=Oryza sativa subsp. japonica GN=ACLA-2 PE=2 SV=2
	citrate synthase(2.3.3.1)	CL15657Contig1	-0.65	0	ATP-citrate synthase alpha chain protein 3 OS=Oryza sativa subsp. japonica GN=ACLA-3 PE=2 SV=1
	citrate synthase(2.3.3.1)	CL10261Contig1	-0.59	gi|498967102|ref|XP_004525979.1|PREDICTED: ATP-citrate synthase-like isoform X1 [Ceratitis capitata] >gi|498967106|ref|XP_004525980.1| PREDICTED: ATP-citrate synthase-like isoform X2 [Ceratitis capitata]	ATP-citrate synthase OS=Bos taurus GN=ACLY PE=2 SV=1
	citrate synthase(2.3.3.1)	CL31708Contig1	0.58	gi|462418975|gb|EMJ23238.1|hypothetical protein PRUPE_ppa003053mg [Prunus persica]	ATP-citrate synthase beta chain protein 2 OS=Arabidopsis thaliana GN=ACLB-2 PE=1 SV=1
	citrate synthase(2.3.3.1)	CL78237Contig1	-0.48	gi|462419482|gb|EMJ23745.1|hypothetical protein PRUPE_ppa006199mg [Prunus persica]	ATP-citrate synthase alpha chain protein 3 OS=Oryza sativa subsp. japonica GN=ACLA-3 PE=2 SV=1
	ATP citrate synthase(2.3.3.8)	CL12312Contig1	-0.83	gi|529420146|ref|XP_005229934.1|PREDICTED: succinyl-CoA ligase subunit alpha, mitochondrial-like [Falco peregrinus] >gi|541991936|ref|XP_005446473.1| PREDICTED: succinyl-CoA ligase subunit alpha, mitochondrial-like [Falco cherrug]	Succinyl-CoA ligase subunit alpha, mitochondrial (Fragment) OS=Columba livia GN=SUCLG1 PE=1 SV=1
	ATP citrate synthase(2.3.3.8)	CL7Contig42	-0.65	gi|508707205|gb|EOX99101.1|Succinyl-CoA ligase, alpha subunit [Theobroma cacao]	Succinyl-CoA ligase [ADP-forming] subunit alpha-1, mitochondrial OS=Solanum lycopersicum GN=SCOA PE=1 SV=1
	Aconitate hydratase(4.2.1.3)	CL315Contig7	-	gi|255566397|ref|XP_002524184.1|aconitase, putative [Ricinus communis] >gi|223536553|gb|EEF38199.1| aconitase, putative [Ricinus communis]	Aconitate hydratase, cytoplasmic (Fragment) OS=Solanum tuberosum PE=2 SV=1
	Aconitate hydratase(4.2.1.3)	CL13983Contig1	-	gi|147810893|emb|CAN62964.1|hypothetical protein VITISV_029521 [Vitis vinifera]	Aconitate hydratase, cytoplasmic OS=Cucurbita maxima PE=2 SV=1
	Aconitate hydratase(4.2.1.3)	CL49312Contig1	-	gi|242080811|ref|XP_002445174.1|hypothetical protein SORBIDRAFT_07g005390 [Sorghum bicolor] >gi|241941524|gb|EES14669.1| hypothetical protein SORBIDRAFT_07g005390 [Sorghum bicolor]	Aconitate hydratase 3, mitochondrial OS=Arabidopsis thaliana GN=ACO3 PE=1 SV=3
	Aconitate hydratase(4.2.1.3)	CL315Contig6	-	gi|285309967|emb|CBE71057.1|aconitate hydratase 3 [Citrus clementina]	Aconitate hydratase, cytoplasmic (Fragment) OS=Solanum tuberosum PE=2 SV=1
	Aconitate hydratase(4.2.1.3)	comp103414_c0_seq2_4	2.36	0	Putative aconitate hydratase, cytoplasmic OS=Oryza sativa subsp. japonica GN=Os08g0191100 PE=1 SV=1
	Aconitate hydratase(4.2.1.3)	CL35960Contig1	-0.9	gi|312374829|gb|EFR22307.1|hypothetical protein AND_15446 [Anopheles darlingi]	Cytoplasmic aconitate hydratase OS=Mus musculus GN=Aco1 PE=1 SV=3
	Aconitate hydratase(4.2.1.3)	CL315Contig4	0.7	gi|557555603|gb|ESR65617.1|hypothetical protein CICLE_v10007338mg [Citrus clementina]	Aconitate hydratase, cytoplasmic OS=Cucurbita maxima PE=2 SV=1
	Aconitate hydratase(4.2.1.3)	CL51522Contig1	-0.65	gi|390350007|ref|XP_791082.2|PREDICTED: cytoplasmic aconitate hydratase isoform 2 [Strongylocentrotus purpuratus]	Cytoplasmic aconitate hydratase OS=Mus musculus GN=Aco1 PE=1 SV=3
	Aconitate hydratase(4.2.1.3)	CL54671Contig1	-0.61	gi|332375044|gb|AEE62663.1|unknown [Dendroctonus ponderosae] >gi|478250038|gb|ENN70544.1| hypothetical protein YQE_12719, partial [Dendroctonus ponderosae] >gi|546672620|gb|ERL84416.1| hypothetical protein D910_01849 [Dendroctonus ponderosae]	Probable aconitate hydratase, mitochondrial OS=Caenorhabditis elegans GN=aco-2 PE=1 SV=2
	Aconitate hydratase(4.2.1.3)	comp99477_c0_seq15_4	-0.56	gi|255566397|ref|XP_002524184.1|aconitase, putative [Ricinus communis] >gi|223536553|gb|EEF38199.1| aconitase, putative [Ricinus communis]	Aconitate hydratase, cytoplasmic OS=Cucurbita maxima PE=2 SV=1
	Aconitate hydratase(4.2.1.3)	CL81198Contig1	-0.48	gi|556096092|gb|ESO84744.1|hypothetical protein LOTGIDRAFT_196362 [Lottia gigantea]	Probable aconitate hydratase, mitochondrial OS=Caenorhabditis elegans GN=aco-2 PE=1 SV=2
	Aconitate hydratase(4.2.1.3)	comp100068_c1_seq4_4	-0.4	gi|225456705|ref|XP_002273979.1|PREDICTED: uncharacterized protein LOC100241687 [Vitis vinifera] >gi|297734009|emb|CBI15256.3| unnamed protein product [Vitis vinifera]	Aconitate hydratase 1 OS=Arabidopsis thaliana GN=ACO1 PE=1 SV=2
	Aconitate hydratase(4.2.1.3)	CL58457Contig1	0.35	gi|225460961|ref|XP_002278138.1|PREDICTED: aconitate hydratase 2, mitochondrial [Vitis vinifera] >gi|297737441|emb|CBI26642.3| unnamed protein product [Vitis vinifera]	Aconitate hydratase 2, mitochondrial OS=Arabidopsis thaliana GN=ACO2 PE=1 SV=2
	Aconitate hydratase(4.2.1.3)	comp40690_c0_seq1_2	-0.3	gi|285309969|emb|CBE71058.1|aconitate hydratase 2 [Citrus clementina]	Aconitate hydratase, cytoplasmic OS=Cucurbita maxima PE=2 SV=1
	succinate-CoA ligase(6.2.1.4)	CL48619Contig1	2.5	gi|15225353|ref|NP_179632.1|Succinyl-CoA ligase [GDP-forming] subunit beta [Arabidopsis thaliana] >gi|21264030|sp|O82662.1|SUCB_ARATH RecName: Full=Succinyl-CoA ligase [ADP-forming] subunit beta, mitochondrial; AltName: Full=Succinyl-CoA synthetase beta chain; Short=SCS-beta; Flags: Precursor >gi|3660469|emb|CAA05024.1| succinyl-CoA-ligase beta subunit [Arabidopsis thaliana] >gi|20197853|gb|AAM15…	Succinyl-CoA ligase [ADP-forming] subunit beta, mitochondrial OS=Arabidopsis thaliana GN=At2g20420 PE=1 SV=1
	succinate-CoA ligase(6.2.1.4)	CL60951Contig1	0.86	gi|508702480|gb|EOX94376.1|ATP citrate lyase (ACL) family protein [Theobroma cacao]	Succinyl-CoA ligase [ADP-forming] subunit beta, mitochondrial OS=Arabidopsis thaliana GN=At2g20420 PE=1 SV=1
	succinate-CoA ligase(6.2.1.4)	comp98234_c0_seq1_1	-0.74	gi|398363591|gb|AFO84090.1|sucrose synthase [Actinidia chinensis]	Sucrose synthase OS=Solanum tuberosum PE=1 SV=1
	succinate-CoA ligase(6.2.1.4)	CL63608Contig1	0.74	gi|225438067|ref|XP_002275953.1|PREDICTED: succinyl-CoA ligase [ADP-forming] subunit beta, mitochondrial [Vitis vinifera] >gi|147782941|emb|CAN72294.1| hypothetical protein VITISV_037293 [Vitis vinifera] >gi|297744178|emb|CBI37148.3| unnamed protein product [Vitis vinifera]	Succinyl-CoA ligase [ADP-forming] subunit beta, mitochondrial OS=Arabidopsis thaliana GN=At2g20420 PE=1 SV=1
	succinate-CoA ligase(6.2.1.4)	CL2202Contig3	-0.6	gi|225438067|ref|XP_002275953.1|PREDICTED: succinyl-CoA ligase [ADP-forming] subunit beta, mitochondrial [Vitis vinifera] >gi|147782941|emb|CAN72294.1| hypothetical protein VITISV_037293 [Vitis vinifera] >gi|297744178|emb|CBI37148.3| unnamed protein product [Vitis vinifera]	Succinyl-CoA ligase [ADP-forming] subunit beta, mitochondrial OS=Solanum lycopersicum PE=1 SV=1
	succinate-CoA ligase(6.2.1.4)	CL55967Contig1	-0.29	gi|391336027|ref|XP_003742385.1|PREDICTED: succinyl-CoA ligase [ADP-forming] subunit beta, mitochondrial-like [Metaseiulus occidentalis]	Succinyl-CoA ligase [ADP-forming] subunit beta, mitochondrial OS=Macaca fascicularis GN=SUCLA2 PE=2 SV=1
	oxoglutarate dehydrogenase(1.2.4.2)	comp112145_c0_seq1_3	-1.04	gi|224100929|ref|XP_002312072.1|predicted protein [Populus trichocarpa]	2-oxoglutarate dehydrogenase, mitochondrial OS=Dictyostelium discoideum GN=ogdh PE=3 SV=1
	isocitrate dehydrogenase(1.1.1.41)	comp113529_c0_seq1_3	-	gi|413922889|gb|AFW62821.1|hypothetical protein ZEAMMB73_715539 [Zea mays]	Isocitrate dehydrogenase [NAD] regulatory subunit 1, mitochondrial OS=Arabidopsis thaliana GN=IDH1 PE=1 SV=2
	isocitrate dehydrogenase(1.1.1.41)	CL1637Contig3	0.94	gi|359488679|ref|XP_002276200.2|PREDICTED: isocitrate dehydrogenase [NADP]-like [Vitis vinifera]	Isocitrate dehydrogenase [NADP], chloroplastic/mitochondrial OS=Arabidopsis thaliana GN=At5g14590 PE=1 SV=1
	isocitrate dehydrogenase(1.1.1.41)	CL49567Contig1	-0.74	gi|5764653|gb|AAD51361.1|AF176669_1NADP-isocitrate dehydrogenase [Citrus limon]	Isocitrate dehydrogenase [NADP] OS=Glycine max GN=IDH1 PE=1 SV=2
	isocitrate dehydrogenase(1.1.1.41)	CL23934Contig1	0.7	gi|147822391|emb|CAN59902.1|hypothetical protein VITISV_002890 [Vitis vinifera]	Isocitrate dehydrogenase [NAD] regulatory subunit 1, mitochondrial OS=Arabidopsis thaliana GN=IDH1 PE=1 SV=2
	isocitrate dehydrogenase(1.1.1.41)	CL82075Contig1	-0.6	gi|5764653|gb|AAD51361.1|AF176669_1NADP-isocitrate dehydrogenase [Citrus limon]	Isocitrate dehydrogenase [NADP] OS=Glycine max GN=IDH1 PE=1 SV=2
	isocitrate dehydrogenase(1.1.1.41)	CL50812Contig1	-0.53	gi|2623962|emb|CAA73139.1|isocitrate dehydrogenase (NADP+) [Apium graveolens]	Isocitrate dehydrogenase [NADP], chloroplastic (Fragment) OS=Medicago sativa PE=1 SV=1
	isocitrate dehydrogenase(1.1.1.41)	CL18879Contig1	0.5	gi|557534511|gb|ESR45629.1|hypothetical protein CICLE_v10001314mg [Citrus clementina] >gi|557534512|gb|ESR45630.1| hypothetical protein CICLE_v10001314mg [Citrus clementina] >gi|557534513|gb|ESR45631.1| hypothetical protein CICLE_v10001314mg [Citrus clementina]	Isocitrate dehydrogenase [NADP] OS=Nicotiana tabacum PE=2 SV=1
	isocitrate dehydrogenase(1.1.1.41)	comp69240_c2_seq1_2	0.49	gi|462411476|gb|EMJ16525.1|hypothetical protein PRUPE_ppa005200mg [Prunus persica]	Isocitrate dehydrogenase [NADP], chloroplastic/mitochondrial OS=Arabidopsis thaliana GN=At5g14590 PE=1 SV=1
	isocitrate dehydrogenase(1.1.1.41)	CL3968Contig2	-0.47	gi|557530813|gb|ESR41996.1|hypothetical protein CICLE_v10011936mg [Citrus clementina]	Isocitrate dehydrogenase [NAD] catalytic subunit 5, mitochondrial OS=Arabidopsis thaliana GN=IDH5 PE=1 SV=1
	isocitrate dehydrogenase(1.1.1.41)	CL34713Contig1	-0.28	gi|413922889|gb|AFW62821.1|hypothetical protein ZEAMMB73_715539 [Zea mays]	Isocitrate dehydrogenase [NAD] regulatory subunit 1, mitochondrial OS=Arabidopsis thaliana GN=IDH1 PE=1 SV=2
Metabolism of carbohydrate	Glycogen phosphorylase(2.4.1.1)	CL73164Contig1	-0.7	gi|182509200|ref|NP_001116811.1|muscle glycogen phosphorylase [Bombyx mori] >gi|170963365|gb|ACB41088.1| glycogen phosphorylase [Bombyx mori]	Glycogen phosphorylase OS=Drosophila melanogaster GN=GlyP PE=2 SV=2
	Glycogen phosphorylase(2.4.1.1)	CL65591Contig1	0.55	gi|359483492|ref|XP_002273615.2|PREDICTED: glycogen phosphorylase 1-like [Vitis vinifera]	Glycogen phosphorylase 1 OS=Dictyostelium discoideum GN=glpV PE=1 SV=3
	Glycogen phosphorylase(2.4.1.1)	CL77264Contig1	0.28	gi|359483492|ref|XP_002273615.2|PREDICTED: glycogen phosphorylase 1-like [Vitis vinifera]	Glycogen phosphorylase 1 OS=Dictyostelium discoideum GN=glpV PE=1 SV=3
	hexokinase(2.7.1.1)	CL7870Contig1	2.49	gi|398363579|gb|AFO84084.1|hexokinase [Actinidia deliciosa]	Hexokinase-1 OS=Spinacia oleracea GN=HXK1 PE=2 SV=1
	hexokinase(2.7.1.1)	comp90589_c0_seq4_4	2.33	gi|398363581|gb|AFO84085.1|hexokinase [Actinidia chinensis]	Hexokinase-3 OS=Arabidopsis thaliana GN=At1g50460 PE=1 SV=1
	hexokinase(2.7.1.1)	CL35690Contig1	-1.95	gi|391347294|ref|XP_003747899.1|PREDICTED: hexokinase-2-like [Metaseiulus occidentalis]	Hexokinase type 2 OS=Drosophila melanogaster GN=Hex-t2 PE=2 SV=4
	hexokinase(2.7.1.1)	CL48356Contig1	1.46	gi|398363581|gb|AFO84085.1|hexokinase [Actinidia chinensis]	Hexokinase-3 OS=Oryza sativa subsp. japonica GN=HXK3 PE=2 SV=1
	hexokinase(2.7.1.1)	CL7770Contig1	1.17	gi|398363581|gb|AFO84085.1|hexokinase [Actinidia chinensis]	Hexokinase-3 OS=Arabidopsis thaliana GN=At1g50460 PE=1 SV=1
	hexokinase(2.7.1.1)	CL48957Contig1	-0.88	gi|398363581|gb|AFO84085.1|hexokinase [Actinidia chinensis]	Hexokinase-3 OS=Arabidopsis thaliana GN=At1g50460 PE=1 SV=1
	hexokinase(2.7.1.1)	CL50863Contig1	0.55	gi|359497332|ref|XP_003635485.1|PREDICTED: probable hexokinase-like 2 protein-like [Vitis vinifera]	Probable hexokinase-like 2 protein OS=Arabidopsis thaliana GN=At4g37840 PE=3 SV=1
	hexokinase(2.7.1.1)	comp102621_c3_seq2_4	0.41	gi|560939365|gb|AHB32106.1|hexokinase [Camellia sinensis]	Hexokinase-1 OS=Arabidopsis thaliana GN=HXK1 PE=1 SV=2
	hexokinase(2.7.1.1)	comp69138_c0_seq1_1	0.4	gi|560939365|gb|AHB32106.1|hexokinase [Camellia sinensis]	Hexokinase-1 OS=Arabidopsis thaliana GN=HXK1 PE=1 SV=2
	phosphoglycerate kinase(2.7.2.3)	comp128418_c1_seq74_3	-	gi|359481547|ref|XP_002276911.2|PREDICTED: phosphoglycerate kinase-like [Vitis vinifera]	tRNA (guanine-N(7)-)-methyltransferase OS=Nostoc sp. (strain PCC 7120 / UTEX 2576) GN=trmB PE=3 SV=1
	phosphoglycerate kinase(2.7.2.3)	CL30070Contig1	-	gi|388517301|gb|AFK46712.1|unknown [Medicago truncatula]	Phosphoglycerate kinase, cytosolic OS=Nicotiana tabacum PE=1 SV=1
	phosphoglycerate kinase(2.7.2.3)	comp131459_c0_seq425_3	-	gi|359481547|ref|XP_002276911.2|PREDICTED: phosphoglycerate kinase-like [Vitis vinifera]	Phosphoglycerate kinase OS=Microcystis aeruginosa (strain NIES-843) GN=pgk PE=3 SV=1
	phosphoglycerate kinase(2.7.2.3)	CL20035Contig1	-0.52	gi|62858027|ref|NP_001016545.1|phosphoglycerate kinase 1 [Xenopus (Silurana) tropicalis]	Phosphoglycerate kinase 1 OS=Sus scrofa GN=PGK1 PE=1 SV=3
	phosphoglycerate kinase(2.7.2.3)	CL6805Contig2	0.5	gi|359481547|ref|XP_002276911.2|PREDICTED: phosphoglycerate kinase-like [Vitis vinifera]	tRNA (guanine-N(7)-)-methyltransferase OS=Nostoc sp. (strain PCC 7120 / UTEX 2576) GN=trmB PE=3 SV=1
	phosphoglycerate kinase(2.7.2.3)	CL19155Contig1	-0.36	gi|297745079|emb|CBI38671.3|unnamed protein product [Vitis vinifera]	2-phosphoglycerate kinase OS=Methanopyrus kandleri (strain AV19 / DSM 6324 / JCM 9639 / NBRC 100938) GN=pgk2 PE=3 SV=1
	phosphoglycerate kinase(2.7.2.3)	CL3169Contig1	0.34	gi|359481547|ref|XP_002276911.2|PREDICTED: phosphoglycerate kinase-like [Vitis vinifera]	Phosphoglycerate kinase OS=Microcystis aeruginosa (strain NIES-843) GN=pgk PE=3 SV=1
	ribulose-bisphosphate carboxylase(4.1.1.39)	CL8Contig17	1.69	gi|443267315|ref|YP_007375051.1|ribulose 1,5-bisphosphate carboxylase/oxygenase large subunit [Quercus rubra] >gi|441421930|gb|AGC31254.1| ribulose 1,5-bisphosphate carboxylase/oxygenase large subunit [Quercus rubra]	Ribulose bisphosphate carboxylase large chain OS=Carpinus caroliniana GN=rbcL PE=3 SV=1
	ribulose-bisphosphate carboxylase(4.1.1.39)	CL24874Contig1	1.24	gi|508701652|gb|EOX93548.1|Rubisco methyltransferase family protein isoform 1 [Theobroma cacao] >gi|508701653|gb|EOX93549.1| Rubisco methyltransferase family protein isoform 1 [Theobroma cacao]	Ribulose-1,5 bisphosphate carboxylase/oxygenase large subunit N-methyltransferase, chloroplastic OS=Pisum sativum GN=RBCMT PE=1 SV=1
	ribulose-bisphosphate carboxylase(4.1.1.39)	CL9653Contig1	0.59	gi|255568191|ref|XP_002525071.1|Ribulose-1,5 bisphosphate carboxylase/oxygenase large subunit N-methyltransferase, chloroplast precursor, putative [Ricinus communis] >gi|223535652|gb|EEF37318.1| Ribulose-1,5 bisphosphate carboxylase/oxygenase large subunit N-methyltransferase, chloroplast precursor, putative [Ricinus communis]	[Fructose-bisphosphate aldolase]-lysine N-methyltransferase, chloroplastic OS=Arabidopsis thaliana GN=LSMT-L PE=1 SV=1
	ribulose-bisphosphate carboxylase(4.1.1.39)	comp67657_c0_seq14_2	-0.45	gi|225448769|ref|XP_002275729.1|PREDICTED: ribulose-1,5 bisphosphate carboxylase/oxygenase large subunit N-methyltransferase, chloroplastic-like [Vitis vinifera]	Ribosomal N-lysine methyltransferase 4 OS=Saccharomyces cerevisiae (strain ATCC 204508 / S288c) GN=RKM4 PE=1 SV=1
	ribulose-bisphosphate carboxylase(4.1.1.39)	CL15889Contig1	-0.42	gi|270383724|dbj|BAI53120.1|ribulose-1,5-bisphosphate carboxylase/oxygenase small subunit [Eucalyptus globulus]	Ribulose bisphosphate carboxylase small chain, chloroplastic OS=Lactuca sativa GN=RBCS PE=2 SV=1
	phosphopyruvate hydratase(4.2.1.11)	comp114149_c0_seq1_3	-	gi|462414468|gb|EMJ19205.1|hypothetical protein PRUPE_ppa005739mg [Prunus persica]	Enolase OS=Oryza sativa subsp. japonica GN=ENO1 PE=1 SV=2
	phosphopyruvate hydratase(4.2.1.11)	CL35076Contig1	-0.92	gi|194854230|ref|XP_001968312.1|GG24579 [Drosophila erecta] >gi|190660179|gb|EDV57371.1| GG24579 [Drosophila erecta]	Enolase OS=Drosophila melanogaster GN=Eno PE=1 SV=2
	phosphopyruvate hydratase(4.2.1.11)	CL53976Contig1	0.64	gi|462403081|gb|EMJ08638.1|hypothetical protein PRUPE_ppa005134mg [Prunus persica]	Cytosolic enolase 3 OS=Arabidopsis thaliana GN=ENO3 PE=2 SV=1
	phosphopyruvate hydratase(4.2.1.11)	CL29146Contig1	-0.48	gi|344190186|gb|AEM97875.1|enolase [Corylus heterophylla]	Enolase OS=Alnus glutinosa GN=PGH1 PE=2 SV=1
	phosphopyruvate hydratase(4.2.1.11)	CL19736Contig1	-0.42	gi|508774980|gb|EOY22236.1|Enolase 1 isoform 1 [Theobroma cacao]	Enolase 1, chloroplastic OS=Arabidopsis thaliana GN=ENO1 PE=1 SV=1
	phosphopyruvate hydratase(4.2.1.11)	CL3825Contig1	0.38	gi|462414468|gb|EMJ19205.1|hypothetical protein PRUPE_ppa005739mg [Prunus persica]	Enolase OS=Oryza sativa subsp. japonica GN=ENO1 PE=1 SV=2
	Phosphoglycerate mutase(5.4.2.1)	CL28540Contig1	2.17	gi|224140653|ref|XP_002323696.1|predicted protein [Populus trichocarpa] >gi|222868326|gb|EEF05457.1| phosphoglycerate mutase family protein [Populus trichocarpa]	2,3-bisphosphoglycerate-independent phosphoglycerate mutase OS=Ricinus communis PE=1 SV=2
	Phosphoglycerate mutase(5.4.2.1)	CL23317Contig1	2.04	gi|508710355|gb|EOY02252.1|Phosphoglycerate mutase, 2,3-bisphosphoglycerate-independent [Theobroma cacao]	2,3-bisphosphoglycerate-independent phosphoglycerate mutase (Fragment) OS=Prunus dulcis PE=2 SV=1
	Phosphoglycerate mutase(5.4.2.1)	CL999Contig2	1.77	gi|548844715|gb|ERN04304.1|hypothetical protein AMTR_s00077p00183650 [Amborella trichopoda]	2,3-bisphosphoglycerate-independent phosphoglycerate mutase OS=Ricinus communis PE=1 SV=2
	Phosphoglycerate mutase(5.4.2.1)	comp124177_c0_seq3_3	-1.62	gi|462400637|gb|EMJ06194.1|hypothetical protein PRUPE_ppa004214mg [Prunus persica]	Pleiotropic drug resistance protein 3 OS=Nicotiana tabacum GN=PDR3 PE=2 SV=1
	Phosphoglycerate mutase(5.4.2.1)	CL999Contig1	1.59	gi|356532109|ref|XP_003534616.1|PREDICTED: 2,3-bisphosphoglycerate-independent phosphoglycerate mutase-like [Glycine max]	2,3-bisphosphoglycerate-independent phosphoglycerate mutase OS=Ricinus communis PE=1 SV=2
	Phosphoglycerate mutase(5.4.2.1)	CL77013Contig1	1.53	gi|462404093|gb|EMJ09650.1|hypothetical protein PRUPE_ppa003647mg [Prunus persica]	2,3-bisphosphoglycerate-independent phosphoglycerate mutase (Fragment) OS=Prunus dulcis PE=2 SV=1
	Phosphoglycerate mutase(5.4.2.1)	CL30914Contig1	1.52	gi|359492836|ref|XP_002284225.2|PREDICTED: 2,3-bisphosphoglycerate-dependent phosphoglycerate mutase-like [Vitis vinifera] >gi|302141930|emb|CBI19133.3| unnamed protein product [Vitis vinifera]	2,3-bisphosphoglycerate-dependent phosphoglycerate mutase OS=Protochlamydia amoebophila (strain UWE25) GN=gpmA PE=3 SV=1
	Phosphoglycerate mutase(5.4.2.1)	CL5496Contig1	-1.39	gi|255556055|ref|XP_002519062.1|phosphoglycerate mutase, putative [Ricinus communis] >gi|223541725|gb|EEF43273.1| phosphoglycerate mutase, putative [Ricinus communis]	Uncharacterized phosphatase PhoE OS=Bacillus subtilis (strain 168) GN=phoE PE=3 SV=1
	Phosphoglycerate mutase(5.4.2.1)	CL83988Contig1	-1.27	gi|255638308|gb|ACU19466.1|unknown [Glycine max]	0
	Phosphoglycerate mutase(5.4.2.1)	CL18642Contig1	-0.56	gi|391336466|ref|XP_003742601.1|PREDICTED: 2,3-bisphosphoglycerate-independent phosphoglycerate mutase-like [Metaseiulus occidentalis]	2,3-bisphosphoglycerate-independent phosphoglycerate mutase OS=Halothermothrix orenii (strain H 168 / OCM 544 / DSM 9562) GN=gpmI PE=3 SV=1
	Phosphoglycerate mutase(5.4.2.1)	comp92959_c0_seq16_4	-0.48	gi|359492836|ref|XP_002284225.2|PREDICTED: 2,3-bisphosphoglycerate-dependent phosphoglycerate mutase-like [Vitis vinifera] >gi|302141930|emb|CBI19133.3| unnamed protein product [Vitis vinifera]	2,3-bisphosphoglycerate-dependent phosphoglycerate mutase OS=Protochlamydia amoebophila (strain UWE25) GN=gpmA PE=3 SV=1
	Phosphoglycerate mutase(5.4.2.1)	CL5496Contig2	-0.45	gi|550327643|gb|ERP55152.1|hypothetical protein POPTR_0011s05190g [Populus trichocarpa] >gi|550327644|gb|ERP55153.1| hypothetical protein POPTR_0011s05190g [Populus trichocarpa] >gi|550327645|gb|ERP55154.1| hypothetical protein POPTR_0011s05190g [Populus trichocarpa]	Probable phosphoglycerate mutase GpmB OS=Shigella boydii serotype 4 (strain Sb227) GN=gpmB PE=3 SV=1
	Phosphoglycerate mutase(5.4.2.1)	CL74129Contig1	0.35	gi|557531722|gb|ESR42905.1|hypothetical protein CICLE_v10011402mg [Citrus clementina] >gi|557531723|gb|ESR42906.1| hypothetical protein CICLE_v10011402mg [Citrus clementina]	2,3-bisphosphoglycerate-independent phosphoglycerate mutase OS=Ricinus communis PE=1 SV=2
	Phosphoglycerate mutase(5.4.2.1)	CL79987Contig1	-0.35	gi|565388938|ref|XP_006360223.1|PREDICTED: broad-specificity phosphatase YOR283W-like isoform X1 [Solanum tuberosum] >gi|565388940|ref|XP_006360224.1| PREDICTED: broad-specificity phosphatase YOR283W-like isoform X2 [Solanum tuberosum] >gi|565388942|ref|XP_006360225.1| PREDICTED: broad-specificity phosphatase YOR283W-like isoform X3 [Solanum tuberosum] >gi|565388944|ref|XP_006360226.1| PREDICTED:…	Glucosyl-3-phosphoglycerate phosphatase OS=Mycobacterium vanbaalenii (strain DSM 7251 / PYR-1) GN=gpgP PE=1 SV=1
	6-phosphofructokinase(2.7.1.11)	CL80731Contig1	1.84	gi|557528837|gb|ESR40087.1|hypothetical protein CICLE_v10025255mg [Citrus clementina]	6-phosphofructokinase 3 OS=Arabidopsis thaliana GN=PFK3 PE=1 SV=1
	6-phosphofructokinase(2.7.1.11)	CL128Contig12	0.7	gi|462399165|gb|EMJ04833.1|hypothetical protein PRUPE_ppa003994mg [Prunus persica]	6-phosphofructokinase 3 OS=Arabidopsis thaliana GN=PFK3 PE=1 SV=1
	xylan catabolic process	CL16567Contig1	3.88	gi|449515889|ref|XP_004164980.1|PREDICTED: LOW QUALITY PROTEIN: alpha-xylosidase 1-like [Cucumis sativus]	Alpha-xylosidase 1 OS=Arabidopsis thaliana GN=XYL1 PE=1 SV=1
	xylan catabolic process	CL49520Contig1	2.35	gi|460386502|ref|XP_004238937.1|PREDICTED: alpha-xylosidase 1-like [Solanum lycopersicum]	Alpha-xylosidase 1 OS=Arabidopsis thaliana GN=XYL1 PE=1 SV=1
	xylan catabolic process	CL73512Contig1	2.25	gi|255581663|ref|XP_002531635.1|alpha-glucosidase, putative [Ricinus communis] >gi|223528753|gb|EEF30763.1| alpha-glucosidase, putative [Ricinus communis]	Alpha-xylosidase 1 OS=Arabidopsis thaliana GN=XYL1 PE=1 SV=1
	xylan catabolic process	comp80972_c0_seq1_4	2.09	gi|359485890|ref|XP_002264183.2|PREDICTED: beta-xylosidase/alpha-L-arabinofuranosidase 2-like [Vitis vinifera]	Beta-xylosidase/alpha-L-arabinofuranosidase 2 OS=Medicago sativa subsp. varia GN=Xyl2 PE=2 SV=1
	xylan catabolic process	comp101085_c0_seq1_1	2.02	gi|255581663|ref|XP_002531635.1|alpha-glucosidase, putative [Ricinus communis] >gi|223528753|gb|EEF30763.1| alpha-glucosidase, putative [Ricinus communis]	Alpha-xylosidase 1 OS=Arabidopsis thaliana GN=XYL1 PE=1 SV=1
	xylan catabolic process	CL2928Contig3	0	gi|557524566|gb|ESR35872.1|hypothetical protein CICLE_v10028121mg [Citrus clementina]	Beta-1,4-xylanase OS=Dictyoglomus thermophilum GN=xynA PE=3 SV=1
	6-phosphofructokinase(2.7.1.11)	CL54212Contig1	3.22	gi|560939379|gb|AHB32113.1|6-phosphofructokinase 3-like protein [Camellia sinensis]	6-phosphofructokinase 3 OS=Arabidopsis thaliana GN=PFK3 PE=1 SV=1
	6-phosphofructokinase(2.7.1.11)	CL83107Contig1	-2.48	gi|391326508|ref|XP_003737756.1|PREDICTED: 6-phosphofructokinase-like [Metaseiulus occidentalis]	6-phosphofructokinase OS=Drosophila melanogaster GN=Pfk PE=2 SV=2
	6-phosphofructokinase(2.7.1.11)	CL19960Contig1	1.59	gi|112256986|gb|ABI14552.1|PPi-dependent phosphofructokinase beta subunit [Cuscuta pentagona]	Pyrophosphate--fructose 6-phosphate 1-phosphotransferase subunit beta OS=Solanum tuberosum PE=1 SV=2
	6-phosphofructokinase(2.7.1.11)	CL14369Contig1	-1.19	gi|255541404|ref|XP_002511766.1|fructokinase, putative [Ricinus communis] >gi|223548946|gb|EEF50435.1| fructokinase, putative [Ricinus communis]	Probable fructokinase-2 OS=Arabidopsis thaliana GN=At1g06030 PE=2 SV=1
	6-phosphofructokinase(2.7.1.11)	CL51372Contig1	1.19	gi|359472548|ref|XP_002273674.2|PREDICTED: probable fructokinase-1-like [Vitis vinifera] >gi|297738106|emb|CBI27307.3| unnamed protein product [Vitis vinifera]	Fructokinase-2 OS=Solanum habrochaites GN=FRK2 PE=1 SV=1
	6-phosphofructokinase(2.7.1.11)	CL23758Contig1	-0.65	gi|398363575|gb|AFO84082.1|fructokinase [Actinidia chinensis]	Probable fructokinase-4 OS=Arabidopsis thaliana GN=At3g59480 PE=2 SV=1
	6-phosphofructokinase(2.7.1.11)	CL23635Contig1	0.63	gi|398363573|gb|AFO84081.1|fructokinase [Actinidia chinensis]	Probable fructokinase-4 OS=Arabidopsis thaliana GN=At3g59480 PE=2 SV=1
	6-phosphofructokinase(2.7.1.11)	CL81272Contig1	-0.5	gi|560939379|gb|AHB32113.1|6-phosphofructokinase 3-like protein [Camellia sinensis]	6-phosphofructokinase 3 OS=Arabidopsis thaliana GN=PFK3 PE=1 SV=1
	6-phosphofructokinase(2.7.1.11)	CL38303Contig1	0.36	gi|560939379|gb|AHB32113.1|6-phosphofructokinase 3-like protein [Camellia sinensis]	6-phosphofructokinase 3 OS=Arabidopsis thaliana GN=PFK3 PE=1 SV=1
	homocitrate synthase(2.3.3.14)	comp91441_c0_seq1_4	2.21	gi|359478076|ref|XP_002268942.2|PREDICTED: 2-isopropylmalate synthase 2, chloroplastic-like [Vitis vinifera]	2-isopropylmalate synthase 1, chloroplastic OS=Arabidopsis thaliana GN=IPMS1 PE=1 SV=2
	homocitrate synthase(2.3.3.14)	CL34191Contig1	1.38	gi|359478076|ref|XP_002268942.2|PREDICTED: 2-isopropylmalate synthase 2, chloroplastic-like [Vitis vinifera]	2-isopropylmalate synthase 2, chloroplastic OS=Arabidopsis thaliana GN=IPMS2 PE=1 SV=1
	homocitrate synthase(2.3.3.14)	CL1879Contig1	-0.68	gi|359478076|ref|XP_002268942.2|PREDICTED: 2-isopropylmalate synthase 2, chloroplastic-like [Vitis vinifera]	2-isopropylmalate synthase 2, chloroplastic OS=Arabidopsis thaliana GN=IPMS2 PE=1 SV=1
	homocitrate synthase(2.3.3.14)	comp105473_c1_seq13_4	0.58	gi|171921096|gb|ACB59195.1|2-isopropylmalate synthase [Brassica oleracea]	2-isopropylmalate synthase 2, chloroplastic OS=Arabidopsis thaliana GN=IPMS2 PE=1 SV=1
	homocitrate synthase(2.3.3.14)	CL4123Contig1	-0.43	gi|359478076|ref|XP_002268942.2|PREDICTED: 2-isopropylmalate synthase 2, chloroplastic-like [Vitis vinifera]	2-isopropylmalate synthase 2, chloroplastic OS=Arabidopsis thaliana GN=IPMS2 PE=1 SV=1
	homocitrate synthase(2.3.3.14)	CL34191Contig2	0.42	gi|508713070|gb|EOY04967.1|2-isopropylmalate synthase 1 isoform 1 [Theobroma cacao]	2-isopropylmalate synthase A OS=Solanum pennellii GN=IPMSA PE=2 SV=1
	homocitrate synthase(2.3.3.14)	comp67907_c0_seq34_2	0.37	gi|26452162|dbj|BAC43169.1|putative 2-isopropylmalate synthase [Arabidopsis thaliana]	2-isopropylmalate synthase 2, chloroplastic OS=Arabidopsis thaliana GN=IPMS2 PE=1 SV=1
